# Supplementary material for: DNA methylation subtypes guiding prognostic assessment and linking to responses the DNA methyltransferase inhibitor SGI-110 in urothelial carcinoma
Source: BMC Med. 2022 Jul 18;20:222. doi: 10.1186/s12916-022-02426-w (PMC9290251; doi:10.1186/s12916-022-02426-w)
Supplement: Supplementary file 4 — Additional file 4. Summary of clinical information in three cohorts. [file 12916_2022_2426_MOESM4_ESM.xlsx]

## Sheet: Discovery cohort
Summary of clinical information in our discovery cohort
PatientID	Tumor type	Age	Sex	Location	Tumor stage	Grade	Muscle invasion	State(1:dead)	Time to death(month)	Bladder recurrence(1:Yes)	Time to bladder recurrence(month)	Metastasis(1:Yes)	Time to metastasis(month)	Tumor progression(1:Yes)	Time to progression(month)	Methylation Subtypes
T1	UTUC	77	Female	Pelvix	T4	High	Yes	1	5	0	5	1	4	1	4	Methy-High
T2	UTUC	76	Female	Pelvix	T1	Low	No	0	24	0	24	0	24	0	24	Methy-Low
T3	UTUC	76	Male	Pelvix	T1	Low	No	0	7	0	7	0	7	0	7	Methy-High
T4	UTUC	63	Female	Ureter	T3	High	Yes	1	15	0	15	1	15	1	15	Methy-High
T5	UTUC	78	Female	Pelvix	T3	High	Yes	1	16	0	16	1	7	1	7	Methy-High
T6	UTUC	68	Female	Ureter	T1	High	No	0	16	0	16	0	16	0	16	Methy-Low
T7	UTUC	75	Female	Pelvix	T1	High	No	0	22	0	22	0	22	0	22	Methy-Low
T9	UTUC	65	Male	Pelvix	T1	Low	No	0	24	0	24	0	24	0	24	Methy-High
T10	UTUC	64	Male	Ureter	T3	High	Yes	0	30	0	30	0	30	0	30	Methy-High
T11	UTUC	70	Male	Pelvix	T1	Low	No	0	25	0	25	0	25	0	25	Methy-Low
T13	UTUC	68	Female	Pelvix	T2	High	Yes	1	14	0	14	1	7	1	7	Methy-High
T14	UTUC	75	Male	Ureter	T3	High	Yes	1	20	0	20	1	12	1	12	Methy-High
T15	UTUC	57	Male	Pelvix	T2	Low	Yes	0	25	0	25	0	25	0	25	Methy-Low
T16	UTUC	61	Male	Pelvix	T1	High	No	0	14	0	14	0	14	0	14	Methy-Low
T17	UTUC	67	Male	Ureter	T2	High	Yes	0	29	0	29	0	29	0	29	Methy-High
T35	UTUC	80	Female	Pelvix	T3	High	Yes	1	9	0	9	1	8	1	8	Methy-High
T36	UTUC	71	Female	Pelvix	T1	Low	No	0	29	0	29	0	29	0	29	Methy-Low
T37	UTUC	64	Female	Ureter	T2	High	Yes	1	10	0	10	1	10	1	10	Methy-High
T38	UTUC	78	Male	Pelvix	T3	High	Yes	0	31	0	31	0	31	0	20	Methy-Low
T40	UTUC	57	Female	Pelvix	T2	High	Yes	0	26	0	26	0	26	0	26	Methy-Low
T41	UTUC	53	Male	Ureter	T1	High	No	0	3	0	3	0	3	0	3	Methy-Low
T42	UTUC	63	Female	Pelvix	T1	High	No	0	17	1	3	0	17	1	3	Methy-High
T43	UTUC	71	Female	Ureter	T1	Low	No	0	26	0	26	0	26	0	26	Methy-Low
T44	UTUC	65	Male	Pelvix	T3	High	Yes	0	13	0	13	1	6	1	6	Methy-High
T45	UTUC	72	Male	Ureter	T2	High	Yes	1	14	0	14	1	11	1	11	Methy-Low
T46	UTUC	77	Male	Pelvix	T1	Low	No	0	15	0	15	0	15	0	15	Methy-Low
T47	UTUC	73	Female	Pelvix	T3	High	Yes	0	15	0	15	0	15	0	15	Methy-High
T48	UTUC	65	Female	Ureter	T1	High	No	0	15	0	15	0	15	0	15	Methy-Low
T49	UTUC	70	Female	Ureter	T3	High	Yes	0	15	0	15	0	15	0	15	Methy-High
T50	UTUC	58	Male	Ureter	T1	High	No	0	15	0	15	0	15	0	15	Methy-Low
T51	UTUC	61	Male	Ureter	T2	High	Yes	0	14	0	14	0	14	0	14	Methy-High
T52	UTUC	74	Female	Ureter	T2	High	Yes	0	15	0	15	0	15	0	15	Methy-High
T53	UTUC	78	Male	Ureter	T2	High	Yes	0	14	1	11	0	14	1	11	Methy-Low
T54	UTUC	71	Female	Pelvix&Ureter	T3	High	Yes	0	12	0	12	1	12	1	12	Methy-High
T55	UTUC	69	Female	Pelvix	T3	High	Yes	0	8	0	8	0	8	0	8	Methy-Low
P3T	UCB	47	Male	Bladder	T1	High	No	0	40	0	40	0	40	0	40	Methy-Low
P39T	UCB	60	Male	Bladder	T4	High	Yes	1	21	0	21	1	16	1	16	Methy-High
P44T	UCB	58	Male	Bladder	T1	High	No	0	39	0	39	0	39	0	39	Methy-High
P50T	UCB	87	Male	Bladder	T1	High	Yes	1	15	0	15	1	11	1	11	Methy-High
P54T	UCB	71	Female	Bladder	T1	Low	No	0	39	1	12	0	12	1	12	Methy-Low
P100T	UCB	63	Female	Bladder	T3	High	Yes	0	28	0	28	0	28	0	28	Methy-High
P108T	UCB	79	Male	Bladder	T1	High	No	1	10	1	3	1	9	1	9	Methy-High
P165T	UCB	50	Male	Bladder	T2	High	Yes	0	36	0	36	0	36	0	36	Methy-High
P167T	UCB	56	Male	Bladder	T2	High	No	0	36	0	36	0	36	0	36	Methy-High

## Sheet: TCGA cohort
Summary of clinical information in TCGA cohort
PatientID	Years_to_birth	Vital_status	Days_to_death	Days_to_last_followup	Pathologic_stage	Pathology_T_stage	Pathology_N_stage	Pathology_M_stage	Gender	Tumor_tissue_site	Date_of_initial_pathologic_diagnosis	Days_to_last_known_alive	Radiation_therapy	Karnofsky_performance_score	Histological_type	Number_pack_years_smoked	Number_of_lymph_nodes	Race	Ethnicity	Methylation Subtypes
TCGA.2F.A9KO.01A.11D.A38H.05	63	1	734	NA	stage iv	t3	n1	m0	male	bladder	2008	NA	no	80	muscle invasive urothelial carcinoma (pt2 or above)	69	1	white	not hispanic or latino	Methy-High
TCGA.2F.A9KP.01A.11D.A38H.05	66	1	364	NA	stage iv	t3a	n2	mx	male	bladder	2011	NA	no	80	muscle invasive urothelial carcinoma (pt2 or above)	62	2	white	not hispanic or latino	Methy-Low
TCGA.2F.A9KQ.01A.11D.A38H.05	69	0	2886	2886	stage iii	t3a	n0	m0	male	bladder	2007	NA	no	90	muscle invasive urothelial carcinoma (pt2 or above)	NA	0	white	not hispanic or latino	Methy-Low
TCGA.2F.A9KR.01A.11D.A38H.05	59	1	3183	NA	stage iii	t3a	n0	m0	female	bladder	2000	NA	no	70	muscle invasive urothelial carcinoma (pt2 or above)	22.5	0	NA	NA	Methy-Low
TCGA.2F.A9KT.01A.11D.A38H.05	83	0	3314	3314	stage ii	t2b	n0	m0	male	bladder	2006	NA	no	80	muscle invasive urothelial carcinoma (pt2 or above)	NA	0	white	not hispanic or latino	Methy-High
TCGA.2F.A9KW.01A.11D.A38H.05	67	1	254	NA	stage iii	t3b	n0	mx	female	bladder	2013	NA	no	90	muscle invasive urothelial carcinoma (pt2 or above)	NA	0	white	not hispanic or latino	Methy-High
TCGA.4Z.AA7M.01A.11D.A392.05	65	0	495	495	stage iii	t3a	n0	m0	male	bladder	2013	NA	no	NA	muscle invasive urothelial carcinoma (pt2 or above)	10	NA	white	NA	Methy-Low
TCGA.4Z.AA7N.01A.11D.A392.05	65	1	1367	NA	stage iii	t3a	n0	m0	male	bladder	2010	NA	yes	NA	muscle invasive urothelial carcinoma (pt2 or above)	NA	0	white	NA	Methy-High
TCGA.4Z.AA7O.01A.31D.A392.05	64	0	512	512	stage ii	t2a	n0	m0	male	bladder	2013	NA	no	NA	muscle invasive urothelial carcinoma (pt2 or above)	NA	0	black or african american	NA	Methy-Low
TCGA.4Z.AA7Q.01A.11D.A392.05	79	1	510	NA	stage iii	t3a	nx	m0	male	bladder	2012	NA	no	NA	muscle invasive urothelial carcinoma (pt2 or above)	NA	NA	white	NA	Methy-High
TCGA.4Z.AA7R.01A.11D.A392.05	73	1	522	NA	stage iv	t4b	n0	m0	male	bladder	2010	NA	no	NA	muscle invasive urothelial carcinoma (pt2 or above)	NA	0	black or african american	NA	Methy-Low
TCGA.4Z.AA7S.01A.11D.A392.05	66	1	1064	NA	stage iii	t4a	n0	m0	male	bladder	2010	NA	no	NA	muscle invasive urothelial carcinoma (pt2 or above)	NA	0	black or african american	NA	Methy-Low
TCGA.4Z.AA7W.01A.11D.A392.05	55	0	840	840	stage ii	t2a	n0	m0	male	bladder	2012	NA	no	NA	muscle invasive urothelial carcinoma (pt2 or above)	NA	0	white	NA	Methy-High
TCGA.4Z.AA7Y.01A.11D.A392.05	60	0	1522	1522	stage ii	t2a	n0	m0	male	bladder	2010	NA	no	NA	muscle invasive urothelial carcinoma (pt2 or above)	NA	0	white	NA	Methy-Low
TCGA.4Z.AA80.01A.11D.A392.05	73	1	19	NA	stage ii	t2a	n0	m0	male	bladder	2012	NA	no	NA	muscle invasive urothelial carcinoma (pt2 or above)	NA	0	white	NA	Methy-Low
TCGA.4Z.AA81.01A.11D.A392.05	80	1	1270	NA	stage ii	t2b	n0	m0	male	bladder	2010	NA	no	NA	muscle invasive urothelial carcinoma (pt2 or above)	NA	0	white	NA	Methy-Low
TCGA.4Z.AA82.01A.11D.A392.05	59	1	1556	NA	stage iv	t2a	n1	m0	male	bladder	2010	NA	no	NA	muscle invasive urothelial carcinoma (pt2 or above)	NA	1	black or african american	NA	Methy-High
TCGA.4Z.AA83.01A.11D.A392.05	52	0	2024	2024	stage ii	t2a	n0	m0	male	bladder	2009	NA	no	NA	muscle invasive urothelial carcinoma (pt2 or above)	NA	NA	white	NA	Methy-Low
TCGA.4Z.AA84.01A.11D.A392.05	61	0	460	460	stage iv	t3a	n2	m1	male	bladder	2008	NA	no	NA	muscle invasive urothelial carcinoma (pt2 or above)	NA	2	white	NA	Methy-High
TCGA.4Z.AA86.01A.11D.A392.05	66	1	311	NA	stage iv	t3a	n1	m0	male	bladder	2009	NA	no	NA	muscle invasive urothelial carcinoma (pt2 or above)	NA	1	black or african american	NA	Methy-High
TCGA.4Z.AA87.01A.11D.A392.05	72	0	1454	1454	stage iii	t4a	n0	m0	male	bladder	2010	NA	no	NA	muscle invasive urothelial carcinoma (pt2 or above)	NA	0	black or african american	NA	Methy-Low
TCGA.4Z.AA89.01A.11D.A392.05	60	0	1029	1029	stage iv	t4b	n0	m0	male	bladder	2011	NA	no	NA	muscle invasive urothelial carcinoma (pt2 or above)	40	0	white	NA	Methy-Low
TCGA.5N.A9KI.01A.31D.A42F.05	76	1	76	NA	stage iii	t4	nx	mx	female	bladder	2011	NA	no	NA	muscle invasive urothelial carcinoma (pt2 or above)	60	NA	white	not hispanic or latino	Methy-Low
TCGA.5N.A9KM.01A.11D.A42F.05	73	1	530	NA	stage iii	t4a	n0	mx	female	bladder	2012	NA	no	NA	muscle invasive urothelial carcinoma (pt2 or above)	30	0	white	not hispanic or latino	Methy-Low
TCGA.BL.A0C8.01A.11D.A276.05	73	0	1219	1219	stage i	t1	nx	m0	male	bladder	2009	NA	no	NA	NA	10	0	white	not hispanic or latino	Methy-Low
TCGA.BL.A13I.01A.11D.A276.05	57	1	223	NA	stage iii	t3	n0	m0	female	bladder	2010	NA	no	NA	muscle invasive urothelial carcinoma (pt2 or above)	15	0	white	not hispanic or latino	Methy-High
TCGA.BL.A13J.01A.11D.A276.05	65	1	81	NA	stage iv	t4	n2	m0	male	bladder	2010	NA	no	NA	muscle invasive urothelial carcinoma (pt2 or above)	24	2	white	not hispanic or latino	Methy-High
TCGA.BL.A3JM.01A.12D.A21B.05	62	1	205	NA	stage iii	t3	n0	m0	male	bladder	2010	NA	no	NA	muscle invasive urothelial carcinoma (pt2 or above)	49	0	white	not hispanic or latino	Methy-High
TCGA.BL.A5ZZ.01A.31D.A30F.05	80	0	377	377	stage iii	t4a	n0	mx	female	bladder	2012	NA	no	NA	muscle invasive urothelial carcinoma (pt2 or above)	30	NA	white	not hispanic or latino	Methy-High
TCGA.BT.A0S7.01A.11D.A10W.05	75	1	200	NA	stage iii	t4a	n0	mx	male	bladder	2007	NA	no	NA	muscle invasive urothelial carcinoma (pt2 or above)	NA	0	white	not hispanic or latino	Methy-High
TCGA.BT.A0YX.01A.11D.A10W.05	70	1	400	NA	stage iii	t3b	n0	m0	female	bladder	2009	NA	no	NA	muscle invasive urothelial carcinoma (pt2 or above)	NA	0	white	not hispanic or latino	Methy-High
TCGA.BT.A20J.01A.11D.A14Z.05	75	1	579	NA	stage ii	t2b	n0	mx	male	bladder	1999	NA	no	NA	muscle invasive urothelial carcinoma (pt2 or above)	20	0	white	not hispanic or latino	Methy-High
TCGA.BT.A20N.01A.11D.A14Z.05	72	1	795	NA	stage iii	t3a	n0	mx	male	bladder	2003	NA	no	NA	muscle invasive urothelial carcinoma (pt2 or above)	50	0	NA	NA	Methy-High
TCGA.BT.A20O.01A.21D.A14Z.05	75	1	370	NA	stage iii	t3a	n0	mx	male	bladder	2003	NA	no	NA	muscle invasive urothelial carcinoma (pt2 or above)	NA	0	white	not hispanic or latino	Methy-High
TCGA.BT.A20P.01A.11D.A14Z.05	81	1	544	NA	stage iii	t3a	n0	m0	female	bladder	2005	NA	no	NA	muscle invasive urothelial carcinoma (pt2 or above)	NA	0	white	not hispanic or latino	Methy-High
TCGA.BT.A20Q.01A.11D.A14Z.05	73	1	593	NA	stage iv	t3b	n2	m0	male	bladder	2006	NA	no	NA	muscle invasive urothelial carcinoma (pt2 or above)	NA	4	white	not hispanic or latino	Methy-Low
TCGA.BT.A20R.01A.12D.A16P.05	79	1	154	NA	stage iv	t3b	n1	m0	female	bladder	2006	NA	no	NA	muscle invasive urothelial carcinoma (pt2 or above)	NA	NA	white	not hispanic or latino	Methy-High
TCGA.BT.A20T.01A.11D.A14Z.05	63	1	453	NA	stage iv	t3b	n1	m0	male	bladder	2007	NA	no	NA	muscle invasive urothelial carcinoma (pt2 or above)	NA	1	white	not hispanic or latino	Methy-Low
TCGA.BT.A20U.01A.11D.A14Z.05	70	1	455	NA	stage iii	t3a	n0	m0	female	bladder	2008	NA	no	NA	muscle invasive urothelial carcinoma (pt2 or above)	NA	NA	white	not hispanic or latino	Methy-High
TCGA.BT.A20V.01A.11D.A14Z.05	59	1	154	NA	stage iv	t4a	n2	m0	female	bladder	2008	NA	no	NA	muscle invasive urothelial carcinoma (pt2 or above)	NA	2	black or african american	not hispanic or latino	Methy-High
TCGA.BT.A20W.01A.21D.A14Z.05	71	1	254	NA	stage ii	t2b	n0	m0	male	bladder	2009	NA	no	NA	muscle invasive urothelial carcinoma (pt2 or above)	NA	0	white	not hispanic or latino	Methy-High
TCGA.BT.A20X.01A.11D.A16P.05	56	1	251	NA	stage iv	t4a	n2	m0	male	bladder	2009	NA	no	NA	muscle invasive urothelial carcinoma (pt2 or above)	NA	3	white	not hispanic or latino	Methy-High
TCGA.BT.A2LA.01A.11D.A18G.05	54	0	522	522	stage iii	t3a	n0	m0	male	bladder	2010	NA	no	NA	muscle invasive urothelial carcinoma (pt2 or above)	40	0	white	not hispanic or latino	Methy-High
TCGA.BT.A2LB.01A.11D.A18G.05	73	1	492	NA	stage iii	t3a	n0	m0	female	bladder	2010	NA	no	NA	muscle invasive urothelial carcinoma (pt2 or above)	NA	0	white	not hispanic or latino	Methy-High
TCGA.BT.A2LD.01A.12D.A211.05	78	1	623	NA	stage iv	t3a	n1	m0	female	bladder	2011	NA	no	NA	muscle invasive urothelial carcinoma (pt2 or above)	NA	1	white	not hispanic or latino	Methy-High
TCGA.BT.A3PH.01A.11D.A223.05	76	1	142	NA	stage iv	t3b	n2	mx	male	bladder	2010	NA	no	NA	muscle invasive urothelial carcinoma (pt2 or above)	NA	8	white	not hispanic or latino	Methy-Low
TCGA.BT.A3PJ.01A.21D.A223.05	76	0	789	789	stage iii	t3b	n0	m0	male	bladder	2011	NA	no	NA	muscle invasive urothelial carcinoma (pt2 or above)	NA	0	white	not hispanic or latino	Methy-High
TCGA.BT.A3PK.01A.21D.A223.05	80	1	303	NA	stage ii	t2b	n0	mx	male	bladder	2011	NA	no	NA	muscle invasive urothelial carcinoma (pt2 or above)	NA	0	white	not hispanic or latino	Methy-High
TCGA.BT.A42B.01A.32D.A23O.05	59	1	534	NA	stage iv	t3a	n1	mx	male	bladder	2011	NA	no	NA	muscle invasive urothelial carcinoma (pt2 or above)	20	1	white	not hispanic or latino	Methy-Low
TCGA.BT.A42C.01A.11D.A23O.05	64	0	873	873	stage ii	NA	n0	m0	male	bladder	2011	NA	no	NA	muscle invasive urothelial carcinoma (pt2 or above)	132	0	white	not hispanic or latino	Methy-Low
TCGA.BT.A42E.01A.11D.A23V.05	74	0	1108	1108	stage iii	t3a	n0	m0	male	bladder	2012	NA	no	NA	muscle invasive urothelial carcinoma (pt2 or above)	50	0	white	not hispanic or latino	Methy-High
TCGA.BT.A42F.01A.11D.A23V.05	64	0	864	864	stage iv	t4a	n1	mx	male	bladder	2011	NA	no	NA	muscle invasive urothelial carcinoma (pt2 or above)	NA	1	white	not hispanic or latino	Methy-High
TCGA.C4.A0EZ.01A.21D.A10W.05	69	1	273	NA	stage iv	t3a	n1	m1	female	bladder	2006	NA	no	NA	muscle invasive urothelial carcinoma (pt2 or above)	34	NA	NA	NA	Methy-Low
TCGA.C4.A0F0.01A.12D.A10W.05	60	0	59	59	stage ii	t2b	n0	m0	male	bladder	2007	NA	NA	NA	muscle invasive urothelial carcinoma (pt2 or above)	61	NA	NA	NA	Methy-High
TCGA.C4.A0F1.01A.11D.A10W.05	71	0	89	89	stage iii	t3b	n0	m0	male	bladder	2006	NA	NA	NA	muscle invasive urothelial carcinoma (pt2 or above)	75	NA	NA	NA	Methy-High
TCGA.C4.A0F6.01A.11D.A10W.05	82	0	700	700	stage iii	t3b	n0	m0	female	bladder	2008	NA	NA	NA	muscle invasive urothelial carcinoma (pt2 or above)	35	NA	NA	NA	Methy-Low
TCGA.C4.A0F7.01A.11D.A10W.05	77	1	62	NA	stage iv	t4b	n2	m0	male	bladder	2008	NA	NA	NA	muscle invasive urothelial carcinoma (pt2 or above)	NA	NA	NA	NA	Methy-Low
TCGA.CF.A1HR.01A.11D.A13Z.05	62	0	389	389	stage iii	t3	n0	m0	male	bladder	2010	NA	no	NA	muscle invasive urothelial carcinoma (pt2 or above)	NA	NA	asian	not hispanic or latino	Methy-High
TCGA.CF.A1HS.01A.11D.A13Z.05	75	0	382	382	stage iii	t3	n0	m0	female	bladder	2010	NA	no	40	muscle invasive urothelial carcinoma (pt2 or above)	NA	NA	asian	not hispanic or latino	Methy-High
TCGA.CF.A27C.01A.11D.A16P.05	52	0	425	425	stage iii	t3	n0	m0	male	bladder	2011	NA	yes	60	muscle invasive urothelial carcinoma (pt2 or above)	NA	NA	asian	not hispanic or latino	Methy-Low
TCGA.CF.A3MF.01A.12D.A21B.05	34	0	383	383	stage iii	t3	n0	m0	male	bladder	2011	NA	yes	70	muscle invasive urothelial carcinoma (pt2 or above)	NA	NA	asian	not hispanic or latino	Methy-Low
TCGA.CF.A3MG.01A.11D.A211.05	48	0	369	369	stage ii	t2	n0	m0	male	bladder	2011	NA	no	70	muscle invasive urothelial carcinoma (pt2 or above)	NA	NA	asian	not hispanic or latino	Methy-Low
TCGA.CF.A3MH.01A.11D.A211.05	75	0	398	398	stage ii	t2	n0	m0	male	bladder	2011	NA	yes	30	muscle invasive urothelial carcinoma (pt2 or above)	25	NA	asian	not hispanic or latino	Methy-Low
TCGA.CF.A3MI.01A.11D.A211.05	62	0	370	370	stage ii	t2	n0	m0	male	bladder	2011	NA	no	70	muscle invasive urothelial carcinoma (pt2 or above)	40	NA	asian	not hispanic or latino	Methy-Low
TCGA.CF.A47S.01A.11D.A23V.05	41	0	333	333	stage ii	t2	n0	m0	male	bladder	2011	NA	yes	80	muscle invasive urothelial carcinoma (pt2 or above)	NA	NA	asian	not hispanic or latino	Methy-Low
TCGA.CF.A47T.01A.11D.A23V.05	58	1	385	NA	stage ii	t2	n0	m0	female	bladder	2011	NA	yes	60	muscle invasive urothelial carcinoma (pt2 or above)	NA	NA	asian	not hispanic or latino	Methy-Low
TCGA.CF.A47V.01A.11D.A23V.05	52	0	379	379	stage ii	t2	n0	m0	male	bladder	2012	NA	yes	60	muscle invasive urothelial carcinoma (pt2 or above)	NA	NA	asian	not hispanic or latino	Methy-Low
TCGA.CF.A47W.01A.11D.A23V.05	42	0	368	368	stage ii	t2	n0	m0	male	bladder	2012	NA	no	60	muscle invasive urothelial carcinoma (pt2 or above)	10	NA	asian	not hispanic or latino	Methy-Low
TCGA.CF.A47X.01A.31D.A23V.05	60	0	384	384	stage ii	t2	n0	m0	male	bladder	2012	NA	yes	60	muscle invasive urothelial carcinoma (pt2 or above)	20	NA	asian	not hispanic or latino	Methy-Low
TCGA.CF.A47Y.01A.11D.A23V.05	55	0	373	373	stage ii	t2	n0	m0	male	bladder	2012	NA	no	60	muscle invasive urothelial carcinoma (pt2 or above)	NA	NA	asian	not hispanic or latino	Methy-Low
TCGA.CF.A5U8.01A.11D.A28N.05	59	0	399	399	stage ii	t2	n0	m0	male	bladder	2012	NA	no	70	muscle invasive urothelial carcinoma (pt2 or above)	NA	NA	asian	not hispanic or latino	Methy-Low
TCGA.CF.A5UA.01A.11D.A28N.05	67	0	365	365	stage ii	t2	n0	m0	male	bladder	2012	NA	no	70	muscle invasive urothelial carcinoma (pt2 or above)	30	NA	asian	not hispanic or latino	Methy-Low
TCGA.CF.A7I0.01A.22D.A34V.05	54	0	368	368	stage ii	t2	n0	m0	male	bladder	2013	NA	no	70	muscle invasive urothelial carcinoma (pt2 or above)	NA	NA	asian	not hispanic or latino	Methy-Low
TCGA.CF.A8HX.01A.11D.A365.05	55	0	345	345	stage ii	t2	n0	m0	female	bladder	2013	NA	no	NA	muscle invasive urothelial carcinoma (pt2 or above)	NA	NA	asian	not hispanic or latino	Methy-Low
TCGA.CF.A8HY.01A.11D.A365.05	59	0	345	345	stage ii	t2	n0	m0	male	bladder	2013	NA	no	NA	muscle invasive urothelial carcinoma (pt2 or above)	NA	NA	asian	not hispanic or latino	Methy-Low
TCGA.CF.A9FF.01A.11D.A38H.05	52	0	361	361	stage ii	t2	n0	m0	male	bladder	2013	NA	no	NA	muscle invasive urothelial carcinoma (pt2 or above)	NA	NA	asian	not hispanic or latino	Methy-Low
TCGA.CF.A9FH.01A.11D.A38H.05	85	0	64	64	stage ii	t2	n0	m0	male	bladder	2013	NA	no	NA	muscle invasive urothelial carcinoma (pt2 or above)	80	NA	asian	not hispanic or latino	Methy-Low
TCGA.CF.A9FL.01A.11D.A38H.05	85	1	565	NA	stage iii	t3b	n0	m0	male	bladder	2013	NA	no	NA	muscle invasive urothelial carcinoma (pt2 or above)	NA	NA	asian	not hispanic or latino	Methy-Low
TCGA.CF.A9FM.01A.11D.A38H.05	50	0	398	398	stage i	t1	n0	m0	male	bladder	2013	NA	no	NA	NA	NA	NA	asian	not hispanic or latino	Methy-High
TCGA.CU.A0YN.01A.21D.A10W.05	60	1	393	NA	stage iii	t3a	n0	m0	male	bladder	2005	NA	no	NA	muscle invasive urothelial carcinoma (pt2 or above)	40	0	white	not hispanic or latino	Methy-High
TCGA.CU.A0YO.01A.11D.A10W.05	84	1	149	NA	stage iv	t3a	n2	mx	male	bladder	2009	NA	no	NA	muscle invasive urothelial carcinoma (pt2 or above)	NA	8	white	not hispanic or latino	Methy-High
TCGA.CU.A0YR.01A.12D.A10W.05	83	1	460	NA	stage iv	t2	n2	m0	male	bladder	2010	NA	no	NA	muscle invasive urothelial carcinoma (pt2 or above)	12	4	white	not hispanic or latino	Methy-High
TCGA.CU.A3KJ.01A.11D.A21B.05	75	0	562	562	stage iii	t3b	n0	m0	male	bladder	2011	NA	no	NA	muscle invasive urothelial carcinoma (pt2 or above)	60	0	white	not hispanic or latino	Methy-Low
TCGA.CU.A3QU.01A.11D.A231.05	58	0	158	158	stage iv	t2b	n1	m0	male	bladder	2011	NA	no	NA	muscle invasive urothelial carcinoma (pt2 or above)	15	1	white	not hispanic or latino	Methy-Low
TCGA.CU.A3YL.01A.11D.A231.05	67	0	906	906	stage iii	t4a	n0	m0	male	bladder	2011	NA	no	NA	muscle invasive urothelial carcinoma (pt2 or above)	25	0	white	not hispanic or latino	Methy-Low
TCGA.CU.A5W6.01A.11D.A28N.05	70	1	56	NA	stage iii	t4a	n0	m0	male	bladder	2012	NA	no	NA	muscle invasive urothelial carcinoma (pt2 or above)	37	0	white	not hispanic or latino	Methy-High
TCGA.CU.A72E.01A.12D.A33I.05	76	1	413	NA	stage iv	t3b	n2	m0	male	bladder	2013	NA	no	NA	muscle invasive urothelial carcinoma (pt2 or above)	68	6	white	not hispanic or latino	Methy-Low
TCGA.DK.A1A3.01A.11D.A13Z.05	60	1	665	NA	stage iv	t3	n2	m0	male	bladder	2010	NA	NA	NA	muscle invasive urothelial carcinoma (pt2 or above)	24	12	white	not hispanic or latino	Methy-High
TCGA.DK.A1A5.01A.11D.A13Z.05	79	1	65	NA	stage ii	t2b	n0	m0	male	bladder	2010	NA	no	NA	muscle invasive urothelial carcinoma (pt2 or above)	20	0	white	not hispanic or latino	Methy-Low
TCGA.DK.A1A6.01A.11D.A13Z.05	53	0	2020	2020	stage iv	t2a	n1	m0	male	bladder	2008	NA	no	NA	muscle invasive urothelial carcinoma (pt2 or above)	60	1	white	NA	Methy-Low
TCGA.DK.A1A6.06A.11D.A42F.05	53	0	2020	2020	stage iv	t2a	n1	m0	male	bladder	2008	NA	no	NA	muscle invasive urothelial carcinoma (pt2 or above)	60	1	white	NA	Methy-Low
TCGA.DK.A1A7.01A.11D.A13Z.05	67	0	560	560	stage iv	t3	n2	m0	female	bladder	2010	NA	no	NA	muscle invasive urothelial carcinoma (pt2 or above)	NA	2	white	not hispanic or latino	Methy-Low
TCGA.DK.A1AA.01A.11D.A13Z.05	57	0	578	578	stage iii	t3	n0	m0	male	bladder	2010	NA	no	NA	muscle invasive urothelial carcinoma (pt2 or above)	20	0	white	not hispanic or latino	Methy-Low
TCGA.DK.A1AB.01A.11D.A13Z.05	74	1	508	NA	stage iv	t4a	n2	m0	female	bladder	2010	NA	no	NA	muscle invasive urothelial carcinoma (pt2 or above)	NA	2	white	not hispanic or latino	Methy-High
TCGA.DK.A1AC.01A.11D.A13Z.05	72	0	3981	3981	stage iii	t3b	n0	m0	male	bladder	2000	NA	no	NA	muscle invasive urothelial carcinoma (pt2 or above)	20	0	white	NA	Methy-Low
TCGA.DK.A1AD.01A.11D.A13Z.05	69	0	3420	3420	stage iv	t3b	n2	m0	male	bladder	2002	NA	no	NA	muscle invasive urothelial carcinoma (pt2 or above)	NA	2	white	NA	Methy-Low
TCGA.DK.A1AE.01A.11D.A13Z.05	84	0	491	491	stage iii	t3	n0	m0	male	bladder	2010	NA	no	NA	muscle invasive urothelial carcinoma (pt2 or above)	10	0	white	not hispanic or latino	Methy-Low
TCGA.DK.A1AF.01A.11D.A13Z.05	84	0	536	536	stage iv	t3	n2	m0	female	bladder	2010	NA	no	NA	muscle invasive urothelial carcinoma (pt2 or above)	NA	4	white	not hispanic or latino	Methy-High
TCGA.DK.A1AG.01A.11D.A13Z.05	65	0	475	475	stage iii	t3	n0	m0	male	bladder	2010	NA	no	NA	muscle invasive urothelial carcinoma (pt2 or above)	NA	0	white	not hispanic or latino	Methy-Low
TCGA.DK.A2HX.01A.12D.A18G.05	80	1	1420	NA	stage iv	t3	n2	m0	female	bladder	2010	NA	NA	70	muscle invasive urothelial carcinoma (pt2 or above)	20	4	white	not hispanic or latino	Methy-Low
TCGA.DK.A2I1.01A.11D.A17Y.05	73	0	546	546	stage ii	t2b	n0	m0	female	bladder	2010	NA	no	NA	muscle invasive urothelial carcinoma (pt2 or above)	NA	0	white	not hispanic or latino	Methy-Low
TCGA.DK.A2I2.01A.11D.A17Y.05	63	1	237	NA	stage iv	t3	n3	m0	female	bladder	2010	NA	no	NA	muscle invasive urothelial carcinoma (pt2 or above)	NA	12	white	not hispanic or latino	Methy-High
TCGA.DK.A2I4.01A.11D.A21B.05	79	0	4343	4343	stage iii	t3b	n0	m0	male	bladder	2001	NA	no	NA	muscle invasive urothelial carcinoma (pt2 or above)	NA	0	white	not hispanic or latino	Methy-High
TCGA.DK.A2I6.01A.12D.A18G.05	81	0	2656	2656	stage iv	t2b	n1	m0	male	bladder	2005	NA	no	NA	muscle invasive urothelial carcinoma (pt2 or above)	16	1	white	not hispanic or latino	Methy-Low
TCGA.DK.A3IK.01A.32D.A21B.05	87	1	146	NA	stage iv	t3	n2	m0	male	bladder	2011	NA	NA	NA	muscle invasive urothelial carcinoma (pt2 or above)	NA	8	white	not hispanic or latino	Methy-Low
TCGA.DK.A3IL.01A.11D.A211.05	79	1	413	NA	stage iv	t3	n2	m0	female	bladder	2011	NA	NA	NA	muscle invasive urothelial carcinoma (pt2 or above)	108	2	white	not hispanic or latino	Methy-Low
TCGA.DK.A3IM.01A.11D.A211.05	76	1	248	NA	stage iii	t3	n0	m0	male	bladder	2011	NA	NA	NA	muscle invasive urothelial carcinoma (pt2 or above)	8	0	white	not hispanic or latino	Methy-Low
TCGA.DK.A3IN.01A.11D.A211.05	72	1	250	NA	stage iii	t4a	n0	m0	male	bladder	2011	NA	no	80	muscle invasive urothelial carcinoma (pt2 or above)	40	0	white	not hispanic or latino	Methy-High
TCGA.DK.A3IQ.01A.31D.A211.05	74	1	539	NA	stage iii	t3	n0	m0	male	bladder	2011	NA	no	NA	muscle invasive urothelial carcinoma (pt2 or above)	40	0	white	not hispanic or latino	Methy-High
TCGA.DK.A3IS.01A.21D.A21B.05	68	0	1529	1529	stage ii	t2a	n0	m0	male	bladder	2008	NA	no	NA	muscle invasive urothelial carcinoma (pt2 or above)	NA	0	white	not hispanic or latino	Methy-Low
TCGA.DK.A3IT.01A.31D.A211.05	62	0	648	648	stage iii	t3	n0	m0	male	bladder	2011	NA	no	NA	muscle invasive urothelial carcinoma (pt2 or above)	NA	0	white	not hispanic or latino	Methy-High
TCGA.DK.A3IU.01A.11D.A211.05	58	1	706	NA	stage ii	t2b	n0	m0	male	bladder	2011	NA	no	NA	muscle invasive urothelial carcinoma (pt2 or above)	60	0	white	not hispanic or latino	Methy-High
TCGA.DK.A3IV.01A.22D.A21B.05	60	1	294	NA	stage ii	NA	nx	m0	male	bladder	2011	NA	no	80	muscle invasive urothelial carcinoma (pt2 or above)	80	NA	white	not hispanic or latino	Methy-High
TCGA.DK.A3WW.01A.22D.A23O.05	57	0	633	633	stage iii	t3	n0	m0	male	bladder	2011	NA	no	NA	muscle invasive urothelial carcinoma (pt2 or above)	NA	0	white	not hispanic or latino	Methy-High
TCGA.DK.A3WX.01A.22D.A231.05	67	1	321	NA	stage iii	t3	n0	m0	female	bladder	2011	NA	no	90	muscle invasive urothelial carcinoma (pt2 or above)	30	0	white	not hispanic or latino	Methy-High
TCGA.DK.A3WY.01A.11D.A231.05	67	0	4967	4967	stage iii	t3	n0	m0	female	bladder	2001	NA	no	NA	muscle invasive urothelial carcinoma (pt2 or above)	NA	0	white	not hispanic or latino	Methy-High
TCGA.DK.A3X1.01A.12D.A231.05	78	0	2009	2009	stage iii	t3	n0	m0	female	bladder	2009	NA	no	NA	muscle invasive urothelial carcinoma (pt2 or above)	20	0	white	not hispanic or latino	Methy-Low
TCGA.DK.A3X2.01A.11D.A231.05	85	1	547	NA	stage iv	t3	n2	m0	male	bladder	2010	NA	no	70	muscle invasive urothelial carcinoma (pt2 or above)	40	2	white	not hispanic or latino	Methy-Low
TCGA.DK.A6AV.01A.12D.A30F.05	82	0	1952	1952	stage ii	t2a	n0	m0	female	bladder	2008	NA	no	NA	muscle invasive urothelial carcinoma (pt2 or above)	12	0	asian	not hispanic or latino	Methy-Low
TCGA.DK.A6AW.01A.11D.A30F.05	70	0	1621	1621	stage ii	t2a	n0	m0	male	bladder	2010	NA	no	NA	muscle invasive urothelial carcinoma (pt2 or above)	25	0	white	not hispanic or latino	Methy-Low
TCGA.DK.A6B0.01A.11D.A31M.05	61	0	2330	2330	stage ii	t2b	n0	m0	male	bladder	2007	NA	no	NA	muscle invasive urothelial carcinoma (pt2 or above)	20	0	white	not hispanic or latino	Methy-Low
TCGA.DK.A6B1.01A.12D.A30F.05	67	0	2049	2049	stage ii	t2a	n0	m0	male	bladder	2007	NA	no	NA	muscle invasive urothelial carcinoma (pt2 or above)	NA	0	white	not hispanic or latino	Methy-Low
TCGA.DK.A6B2.01A.11D.A30F.05	70	0	477	477	stage iv	t3	n1	m0	male	bladder	2012	NA	no	90	muscle invasive urothelial carcinoma (pt2 or above)	57	1	white	not hispanic or latino	Methy-Low
TCGA.DK.A6B5.01A.11D.A31M.05	45	0	1542	1542	stage iv	t4a	n2	m0	male	bladder	2010	NA	no	90	muscle invasive urothelial carcinoma (pt2 or above)	NA	2	white	not hispanic or latino	Methy-High
TCGA.DK.A6B6.01A.11D.A30F.05	57	0	1115	1115	stage ii	NA	nx	mx	male	bladder	2011	NA	no	90	muscle invasive urothelial carcinoma (pt2 or above)	7	NA	white	not hispanic or latino	Methy-Low
TCGA.DK.AA6L.01A.11D.A392.05	48	1	1163	NA	stage iv	t3	n1	mx	male	bladder	2010	NA	no	NA	muscle invasive urothelial carcinoma (pt2 or above)	730	1	white	not hispanic or latino	Methy-Low
TCGA.DK.AA6M.01A.11D.A392.05	64	0	1582	1582	stage ii	t2	n0	m0	female	bladder	2010	NA	no	80	muscle invasive urothelial carcinoma (pt2 or above)	NA	NA	white	not hispanic or latino	Methy-High
TCGA.DK.AA6P.01A.11D.A392.05	72	0	457	457	stage ii	NA	n0	m0	female	bladder	2013	NA	no	90	muscle invasive urothelial carcinoma (pt2 or above)	30	NA	white	not hispanic or latino	Methy-Low
TCGA.DK.AA6Q.01A.11D.A392.05	61	1	413	NA	stage iv	t3	n1	m0	female	bladder	2012	NA	no	NA	muscle invasive urothelial carcinoma (pt2 or above)	NA	1	white	not hispanic or latino	Methy-High
TCGA.DK.AA6R.01A.11D.A42F.05	68	0	1582	1582	stage iv	t4	n1	m0	male	bladder	2001	NA	no	90	muscle invasive urothelial carcinoma (pt2 or above)	55	1	white	not hispanic or latino	Methy-High
TCGA.DK.AA6S.01A.21D.A392.05	60	0	457	457	stage iii	t3b	n0	m0	male	bladder	2000	NA	yes	90	muscle invasive urothelial carcinoma (pt2 or above)	NA	0	white	not hispanic or latino	Methy-Low
TCGA.DK.AA6T.01A.11D.A392.05	63	0	1582	1582	stage ii	NA	n0	m0	male	bladder	2013	NA	yes	NA	muscle invasive urothelial carcinoma (pt2 or above)	30	NA	white	not hispanic or latino	Methy-High
TCGA.DK.AA6U.01A.11D.A392.05	64	0	457	457	stage ii	NA	n0	m0	male	bladder	2013	NA	no	90	muscle invasive urothelial carcinoma (pt2 or above)	15	NA	white	not hispanic or latino	Methy-Low
TCGA.DK.AA6W.01A.12D.A392.05	78	1	415	NA	stage ii	t2	n0	m0	male	bladder	2013	NA	yes	80	muscle invasive urothelial carcinoma (pt2 or above)	NA	NA	white	not hispanic or latino	Methy-High
TCGA.DK.AA6X.01A.12D.A42F.05	63	0	467	467	stage ii	NA	n0	m0	male	bladder	2013	NA	no	NA	muscle invasive urothelial carcinoma (pt2 or above)	NA	NA	white	not hispanic or latino	Methy-High
TCGA.DK.AA71.01A.31D.A392.05	71	0	415	415	stage ii	t2b	n0	m0	male	bladder	2013	NA	no	NA	muscle invasive urothelial carcinoma (pt2 or above)	NA	0	white	not hispanic or latino	Methy-Low
TCGA.DK.AA74.01A.11D.A392.05	75	0	1708	1708	stage iii	t3	n0	m0	male	bladder	2010	NA	no	NA	muscle invasive urothelial carcinoma (pt2 or above)	34	NA	white	not hispanic or latino	Methy-High
TCGA.DK.AA75.01A.11D.A392.05	82	1	340	NA	stage iii	t3	n0	m0	male	bladder	2013	NA	no	80	muscle invasive urothelial carcinoma (pt2 or above)	30	NA	white	not hispanic or latino	Methy-Low
TCGA.DK.AA76.01A.11D.A392.05	64	0	366	366	stage ii	NA	n0	m0	female	bladder	2013	NA	no	90	muscle invasive urothelial carcinoma (pt2 or above)	40	NA	white	not hispanic or latino	Methy-Low
TCGA.DK.AA77.01A.11D.A392.05	61	0	618	618	stage ii	t2a	n0	m0	male	bladder	2013	NA	no	NA	muscle invasive urothelial carcinoma (pt2 or above)	NA	0	white	not hispanic or latino	Methy-Low
TCGA.E5.A2PC.01A.11D.A203.05	61	0	1326	1326	stage iv	t2b	n1	mx	female	bladder	2008	NA	no	90	muscle invasive urothelial carcinoma (pt2 or above)	NA	1	white	not hispanic or latino	Methy-Low
TCGA.E5.A4TZ.01A.11D.A31M.05	64	1	467	NA	stage iv	t4b	n2	mx	male	bladder	2010	NA	no	100	muscle invasive urothelial carcinoma (pt2 or above)	85	5	white	not hispanic or latino	Methy-Low
TCGA.E5.A4U1.01A.11D.A31M.05	72	0	1181	1181	stage ii	t2b	n0	m0	male	bladder	2011	NA	no	90	muscle invasive urothelial carcinoma (pt2 or above)	NA	0	NA	not hispanic or latino	Methy-Low
TCGA.E7.A3X6.01A.12D.A231.05	70	1	904	NA	stage ii	t2	nx	m0	male	bladder	2011	NA	no	NA	muscle invasive urothelial carcinoma (pt2 or above)	NA	NA	white	not hispanic or latino	Methy-Low
TCGA.E7.A3Y1.01A.11D.A231.05	57	0	163	163	stage ii	NA	n0	m0	male	bladder	2012	NA	yes	NA	muscle invasive urothelial carcinoma (pt2 or above)	NA	NA	white	not hispanic or latino	Methy-Low
TCGA.E7.A4IJ.01A.31D.A26N.05	56	1	674	NA	stage ii	t2b	nx	m0	male	bladder	2012	NA	no	NA	muscle invasive urothelial carcinoma (pt2 or above)	NA	NA	asian	not hispanic or latino	Methy-Low
TCGA.E7.A4XJ.01A.11D.A26N.05	66	1	68	NA	stage ii	t2	n0	m0	male	bladder	2012	NA	no	NA	muscle invasive urothelial carcinoma (pt2 or above)	20	NA	asian	not hispanic or latino	Methy-Low
TCGA.E7.A519.01A.11D.A26N.05	72	0	508	508	stage ii	t2b	nx	m0	male	bladder	2012	NA	no	80	muscle invasive urothelial carcinoma (pt2 or above)	50	NA	white	not hispanic or latino	Methy-High
TCGA.E7.A541.01A.11D.A26N.05	66	1	778	NA	stage ii	t2b	n0	mx	male	bladder	2012	NA	no	90	muscle invasive urothelial carcinoma (pt2 or above)	NA	0	white	not hispanic or latino	Methy-High
TCGA.E7.A5KE.01A.11D.A28N.05	78	0	17	17	stage ii	t2a	n0	m0	female	bladder	2012	NA	no	NA	muscle invasive urothelial carcinoma (pt2 or above)	NA	NA	asian	not hispanic or latino	Methy-Low
TCGA.E7.A5KF.01A.11D.A28N.05	67	0	20	20	stage ii	t2a	n0	m0	male	bladder	2012	NA	NA	NA	muscle invasive urothelial carcinoma (pt2 or above)	25	NA	asian	not hispanic or latino	Methy-Low
TCGA.E7.A677.01A.11D.A30F.05	81	0	820	820	stage ii	t2b	n0	m0	male	bladder	2012	NA	no	NA	muscle invasive urothelial carcinoma (pt2 or above)	NA	NA	asian	not hispanic or latino	Methy-Low
TCGA.E7.A678.01A.11D.A30F.05	55	0	798	798	stage iii	t3	n0	m0	male	bladder	2012	NA	no	NA	muscle invasive urothelial carcinoma (pt2 or above)	25	NA	asian	not hispanic or latino	Methy-Low
TCGA.E7.A6MD.01A.41D.A34V.05	66	0	129	129	stage iv	t4a	n1	m0	male	bladder	2012	NA	NA	70	muscle invasive urothelial carcinoma (pt2 or above)	NA	3	white	not hispanic or latino	Methy-High
TCGA.E7.A6ME.01A.22D.A32C.05	75	0	731	731	stage ii	t2b	nx	m0	male	bladder	2013	NA	no	NA	muscle invasive urothelial carcinoma (pt2 or above)	15	NA	asian	not hispanic or latino	Methy-Low
TCGA.E7.A6MF.01A.12D.A32C.05	37	0	750	750	stage ii	t2a	nx	m0	male	bladder	2013	NA	no	NA	muscle invasive urothelial carcinoma (pt2 or above)	2.5	NA	asian	not hispanic or latino	Methy-High
TCGA.E7.A7DU.01A.11D.A32C.05	73	0	28	28	stage iii	t3	n0	m0	male	bladder	2013	NA	no	80	muscle invasive urothelial carcinoma (pt2 or above)	NA	0	white	not hispanic or latino	Methy-Low
TCGA.E7.A7DV.01A.11D.A33I.05	44	0	37	37	stage iv	t4	n3	mx	male	bladder	2013	NA	no	90	muscle invasive urothelial carcinoma (pt2 or above)	NA	4	white	not hispanic or latino	Methy-High
TCGA.E7.A7PW.01A.11D.A34V.05	63	0	416	416	stage iii	t3a	nx	m0	male	bladder	2013	NA	no	NA	muscle invasive urothelial carcinoma (pt2 or above)	5	NA	asian	not hispanic or latino	Methy-Low
TCGA.E7.A7XN.01A.11D.A34V.05	66	0	428	428	stage iii	t3	n0	m0	male	bladder	2013	NA	no	NA	muscle invasive urothelial carcinoma (pt2 or above)	10	NA	asian	not hispanic or latino	Methy-High
TCGA.E7.A85H.01A.11D.A34V.05	64	0	394	394	stage iii	t3	n0	m0	male	bladder	2013	NA	no	NA	muscle invasive urothelial carcinoma (pt2 or above)	5	0	asian	not hispanic or latino	Methy-Low
TCGA.E7.A8O7.01A.11D.A365.05	52	0	466	466	stage ii	t2	n0	m0	male	bladder	2013	NA	no	NA	muscle invasive urothelial carcinoma (pt2 or above)	NA	NA	asian	not hispanic or latino	Methy-Low
TCGA.E7.A8O8.01A.11D.A365.05	59	0	13	13	stage ii	t2	n0	m0	male	bladder	2013	NA	no	NA	muscle invasive urothelial carcinoma (pt2 or above)	13	NA	asian	not hispanic or latino	Methy-Low
TCGA.E7.A97P.01A.11D.A38H.05	73	1	437	NA	stage ii	t2	nx	m0	male	bladder	2013	NA	no	NA	muscle invasive urothelial carcinoma (pt2 or above)	NA	NA	asian	not hispanic or latino	Methy-High
TCGA.E7.A97Q.01A.11D.A38H.05	60	1	246	NA	stage iv	t4a	n3	mx	female	bladder	2013	NA	no	NA	muscle invasive urothelial carcinoma (pt2 or above)	20	20	white	not hispanic or latino	Methy-Low
TCGA.FD.A3B3.01A.12D.A203.05	74	1	974	NA	stage iii	t3	n0	mx	female	bladder	2011	NA	no	NA	muscle invasive urothelial carcinoma (pt2 or above)	32	0	white	not hispanic or latino	Methy-High
TCGA.FD.A3B4.01A.12D.A203.05	55	1	510	NA	stage iii	t4a	n0	mx	female	bladder	2011	NA	no	NA	muscle invasive urothelial carcinoma (pt2 or above)	30	0	black or african american	not hispanic or latino	Methy-High
TCGA.FD.A3B5.01A.11D.A211.05	86	1	272	NA	stage iv	t2b	n1	mx	male	bladder	2011	NA	no	NA	muscle invasive urothelial carcinoma (pt2 or above)	25	1	black or african american	not hispanic or latino	Methy-Low
TCGA.FD.A3B6.01A.21D.A211.05	75	1	1005	NA	stage ii	t2b	n0	mx	male	bladder	2011	NA	no	NA	muscle invasive urothelial carcinoma (pt2 or above)	60	0	white	not hispanic or latino	Methy-High
TCGA.FD.A3B7.01A.31D.A211.05	66	1	122	NA	stage iii	t3a	n0	mx	male	bladder	2011	NA	no	NA	muscle invasive urothelial carcinoma (pt2 or above)	25	0	black or african american	not hispanic or latino	Methy-High
TCGA.FD.A3B8.01A.31D.A211.05	56	0	384	384	stage ii	t2b	n0	mx	male	bladder	2011	NA	no	NA	muscle invasive urothelial carcinoma (pt2 or above)	40	0	white	hispanic or latino	Methy-High
TCGA.FD.A3N5.01A.11D.A21B.05	69	1	685	NA	stage ii	t2b	n0	mx	male	bladder	2011	NA	no	NA	muscle invasive urothelial carcinoma (pt2 or above)	40	0	black or african american	not hispanic or latino	Methy-Low
TCGA.FD.A3N6.01A.11D.A21B.05	43	0	851	851	stage ii	t2b	n0	mx	female	bladder	2011	NA	no	NA	muscle invasive urothelial carcinoma (pt2 or above)	8.25	0	black or african american	not hispanic or latino	Methy-Low
TCGA.FD.A3NA.01A.11D.A21B.05	60	0	1845	1845	stage ii	t2b	n0	mx	male	bladder	2009	NA	no	NA	muscle invasive urothelial carcinoma (pt2 or above)	45	0	white	not hispanic or latino	Methy-High
TCGA.FD.A3SJ.01A.12D.A231.05	59	1	739	NA	stage iv	t2b	n2	mx	male	bladder	2010	NA	no	NA	muscle invasive urothelial carcinoma (pt2 or above)	40	3	white	not hispanic or latino	Methy-High
TCGA.FD.A3SL.01A.21D.A231.05	60	1	712	NA	stage iv	t4a	n2	m1	male	bladder	2011	NA	no	NA	muscle invasive urothelial carcinoma (pt2 or above)	NA	18	white	not hispanic or latino	Methy-High
TCGA.FD.A3SM.01A.11D.A231.05	70	1	547	NA	stage iv	t3a	n2	m1	male	bladder	2011	NA	no	NA	muscle invasive urothelial carcinoma (pt2 or above)	80	4	white	not hispanic or latino	Methy-High
TCGA.FD.A3SN.01A.12D.A231.05	79	0	887	887	stage iii	t3b	n0	mx	male	bladder	2011	NA	no	NA	muscle invasive urothelial carcinoma (pt2 or above)	5	0	white	hispanic or latino	Methy-Low
TCGA.FD.A3SO.01A.11D.A231.05	68	1	168	NA	stage iv	t3a	n1	mx	male	bladder	2012	NA	no	NA	muscle invasive urothelial carcinoma (pt2 or above)	30	1	white	not hispanic or latino	Methy-High
TCGA.FD.A3SP.01A.31D.A231.05	60	0	783	783	stage iii	t3b	n0	mx	male	bladder	2012	NA	no	NA	muscle invasive urothelial carcinoma (pt2 or above)	12	0	white	not hispanic or latino	Methy-High
TCGA.FD.A3SQ.01A.21D.A231.05	62	1	1423	NA	stage iv	t3a	n2	mx	male	bladder	2008	NA	no	NA	muscle invasive urothelial carcinoma (pt2 or above)	60	5	white	not hispanic or latino	Methy-High
TCGA.FD.A3SR.01A.11D.A231.05	68	1	602	NA	stage iv	t4a	n2	mx	male	bladder	2010	NA	no	NA	muscle invasive urothelial carcinoma (pt2 or above)	40	4	white	not hispanic or latino	Methy-Low
TCGA.FD.A3SS.01A.12D.A231.05	66	1	391	NA	stage iv	t4	n3	mx	male	bladder	2012	NA	no	NA	muscle invasive urothelial carcinoma (pt2 or above)	30	22	white	not hispanic or latino	Methy-Low
TCGA.FD.A43N.01A.11D.A23V.05	76	0	699	699	stage iii	t3a	n0	mx	male	bladder	2011	NA	no	NA	muscle invasive urothelial carcinoma (pt2 or above)	112	0	white	not hispanic or latino	Methy-Low
TCGA.FD.A43P.01A.31D.A23V.05	74	0	832	832	stage ii	t2a	n0	mx	male	bladder	2012	NA	no	NA	muscle invasive urothelial carcinoma (pt2 or above)	44	0	black or african american	not hispanic or latino	Methy-High
TCGA.FD.A43S.01A.21D.A23V.05	71	0	455	455	stage iii	t3b	n0	mx	female	bladder	2012	NA	no	NA	muscle invasive urothelial carcinoma (pt2 or above)	150	0	white	not hispanic or latino	Methy-High
TCGA.FD.A43U.01A.11D.A23V.05	70	0	636	636	stage iv	t4a	n2	mx	male	bladder	2012	NA	no	NA	muscle invasive urothelial carcinoma (pt2 or above)	20	7	white	not hispanic or latino	Methy-High
TCGA.FD.A43X.01A.11D.A23V.05	84	0	110	110	stage ii	t2a	n0	mx	male	bladder	2012	NA	no	NA	muscle invasive urothelial carcinoma (pt2 or above)	60	0	white	not hispanic or latino	Methy-Low
TCGA.FD.A43Y.01A.21D.A26N.05	65	1	474	NA	stage iii	t4	n0	mx	male	bladder	2012	NA	no	NA	muscle invasive urothelial carcinoma (pt2 or above)	50	0	white	not hispanic or latino	Methy-High
TCGA.FD.A5BR.01A.11D.A26N.05	57	0	813	813	stage ii	t2b	n0	mx	male	bladder	2012	NA	no	NA	muscle invasive urothelial carcinoma (pt2 or above)	NA	0	white	not hispanic or latino	Methy-High
TCGA.FD.A5BS.01A.21D.A26N.05	68	0	1639	1639	stage iii	t3b	n0	mx	male	bladder	2009	NA	no	NA	muscle invasive urothelial carcinoma (pt2 or above)	NA	0	white	not hispanic or latino	Methy-High
TCGA.FD.A5BT.01A.11D.A26N.05	84	1	328	NA	stage iii	t3b	n0	mx	male	bladder	2011	NA	no	NA	muscle invasive urothelial carcinoma (pt2 or above)	40	0	white	not hispanic or latino	Methy-High
TCGA.FD.A5BU.01A.31D.A26N.05	76	0	588	588	stage ii	t2b	n0	mx	female	bladder	2012	NA	no	NA	muscle invasive urothelial carcinoma (pt2 or above)	67	0	black or african american	not hispanic or latino	Methy-High
TCGA.FD.A5BV.01A.11D.A26N.05	47	1	163	NA	stage iii	t3b	n0	mx	female	bladder	2012	NA	no	NA	muscle invasive urothelial carcinoma (pt2 or above)	28	0	white	not hispanic or latino	Methy-Low
TCGA.FD.A5BX.01A.11D.A26N.05	82	1	173	NA	stage iv	t3b	n1	mx	male	bladder	2012	NA	no	NA	muscle invasive urothelial carcinoma (pt2 or above)	111	1	white	not hispanic or latino	Methy-High
TCGA.FD.A5BY.01A.31D.A28N.05	63	0	251	251	stage iii	t3a	n0	mx	female	bladder	2012	NA	no	NA	muscle invasive urothelial carcinoma (pt2 or above)	NA	0	white	not hispanic or latino	Methy-High
TCGA.FD.A5BZ.01A.11D.A28N.05	77	1	835	NA	stage iv	t3a	n1	mx	female	bladder	2009	NA	no	NA	muscle invasive urothelial carcinoma (pt2 or above)	NA	1	white	not hispanic or latino	Methy-Low
TCGA.FD.A5C0.01A.11D.A28N.05	61	1	550	NA	stage iv	t3a	n2	mx	male	bladder	2012	NA	no	NA	muscle invasive urothelial carcinoma (pt2 or above)	30	5	white	not hispanic or latino	Methy-High
TCGA.FD.A5C1.01A.11D.A28N.05	61	0	1792	1792	stage iii	t3b	n0	mx	female	bladder	2009	NA	no	NA	muscle invasive urothelial carcinoma (pt2 or above)	NA	0	white	not hispanic or latino	Methy-High
TCGA.FD.A62N.01A.11D.A30F.05	69	0	82	82	stage iii	t3b	n0	mx	male	bladder	2012	NA	NA	NA	muscle invasive urothelial carcinoma (pt2 or above)	10	0	asian	not hispanic or latino	Methy-High
TCGA.FD.A62O.01A.11D.A30F.05	74	1	216	NA	stage iv	t3a	n2	mx	male	bladder	2012	NA	no	NA	muscle invasive urothelial carcinoma (pt2 or above)	NA	8	white	not hispanic or latino	Methy-Low
TCGA.FD.A62P.01A.32D.A30F.05	76	1	191	NA	stage ii	t2b	n0	mx	male	bladder	2012	NA	no	NA	muscle invasive urothelial carcinoma (pt2 or above)	NA	0	white	not hispanic or latino	Methy-High
TCGA.FD.A62S.01A.11D.A30F.05	60	1	406	NA	stage iii	t3b	n0	mx	female	bladder	2013	NA	no	NA	muscle invasive urothelial carcinoma (pt2 or above)	NA	0	black or african american	not hispanic or latino	Methy-High
TCGA.FD.A6TA.01A.12D.A33I.05	58	0	1912	1912	stage iv	t3b	n2	mx	male	bladder	2009	NA	no	NA	muscle invasive urothelial carcinoma (pt2 or above)	NA	6	white	not hispanic or latino	Methy-High
TCGA.FD.A6TB.01A.12D.A33I.05	82	0	572	572	stage iii	t3a	n0	mx	male	bladder	2012	NA	no	NA	muscle invasive urothelial carcinoma (pt2 or above)	30	0	white	not hispanic or latino	Methy-High
TCGA.FD.A6TC.01A.21D.A33I.05	79	0	187	187	stage iii	t4a	n0	mx	female	bladder	2013	NA	no	NA	muscle invasive urothelial carcinoma (pt2 or above)	10	0	white	not hispanic or latino	Methy-Low
TCGA.FD.A6TD.01A.51D.A33I.05	77	1	386	NA	stage iii	t3a	n0	mx	male	bladder	2012	NA	no	NA	muscle invasive urothelial carcinoma (pt2 or above)	NA	0	white	not hispanic or latino	Methy-High
TCGA.FD.A6TE.01A.12D.A33I.05	54	0	376	376	stage iv	t3a	n2	mx	male	bladder	2013	NA	no	NA	muscle invasive urothelial carcinoma (pt2 or above)	20	2	white	not hispanic or latino	Methy-Low
TCGA.FD.A6TF.01A.52D.A32C.05	80	1	69	NA	stage iv	t3b	n2	m1	female	bladder	2013	NA	no	NA	muscle invasive urothelial carcinoma (pt2 or above)	NA	11	white	not hispanic or latino	Methy-High
TCGA.FD.A6TG.01A.11D.A32C.05	73	1	93	NA	stage iv	t3a	n2	mx	male	bladder	2013	NA	no	NA	muscle invasive urothelial carcinoma (pt2 or above)	10	3	white	not hispanic or latino	Methy-High
TCGA.FD.A6TH.01A.11D.A32C.05	63	1	131	NA	stage iv	t3	n2	mx	male	bladder	2013	NA	no	NA	muscle invasive urothelial carcinoma (pt2 or above)	45	10	white	not hispanic or latino	Methy-Low
TCGA.FD.A6TI.01A.11D.A32C.05	73	1	294	NA	stage iv	t4b	n1	mx	male	bladder	2013	NA	no	NA	muscle invasive urothelial carcinoma (pt2 or above)	NA	1	white	not hispanic or latino	Methy-Low
TCGA.FD.A6TK.01A.42D.A33I.05	60	0	330	330	stage iii	t3a	n0	mx	male	bladder	2013	NA	no	NA	muscle invasive urothelial carcinoma (pt2 or above)	15	0	white	not hispanic or latino	Methy-High
TCGA.FJ.A3Z7.01A.12D.A23O.05	76	0	945	945	stage iv	t4a	n2	mx	male	bladder	2010	NA	no	NA	muscle invasive urothelial carcinoma (pt2 or above)	NA	2	white	not hispanic or latino	Methy-Low
TCGA.FJ.A3Z9.01A.11D.A26N.05	72	1	385	NA	NA	tx	n0	m0	male	bladder	2012	NA	no	NA	muscle invasive urothelial carcinoma (pt2 or above)	13	0	white	not hispanic or latino	Methy-Low
TCGA.FJ.A3ZE.01A.11D.A23O.05	65	1	324	NA	stage iv	NA	n3	m1	male	bladder	2012	NA	yes	NA	muscle invasive urothelial carcinoma (pt2 or above)	25	NA	white	not hispanic or latino	Methy-Low
TCGA.FJ.A3ZF.01A.11D.A23O.05	73	0	524	524	stage iii	NA	n0	m0	male	bladder	2012	NA	no	NA	muscle invasive urothelial carcinoma (pt2 or above)	51	NA	white	not hispanic or latino	Methy-Low
TCGA.FJ.A871.01A.11D.A34V.05	49	1	272	NA	stage iii	t3b	nx	mx	male	bladder	2013	NA	no	NA	muscle invasive urothelial carcinoma (pt2 or above)	0.15	NA	white	not hispanic or latino	Methy-High
TCGA.FT.A3EE.01A.11D.A203.05	80	1	99	NA	stage iii	t4a	n0	mx	female	bladder	2011	NA	NA	NA	muscle invasive urothelial carcinoma (pt2 or above)	NA	0	white	not hispanic or latino	Methy-Low
TCGA.FT.A61P.01A.11D.A30F.05	76	0	337	337	stage iv	t3b	n2	mx	male	bladder	2013	NA	no	100	muscle invasive urothelial carcinoma (pt2 or above)	4	2	white	not hispanic or latino	Methy-High
TCGA.G2.A2EC.01A.11D.A17Y.05	58	1	696	NA	stage ii	NA	n0	m0	female	bladder	2010	NA	no	90	muscle invasive urothelial carcinoma (pt2 or above)	NA	NA	black or african american	not hispanic or latino	Methy-Low
TCGA.G2.A2EF.01A.12D.A18G.05	50	0	1884	1884	stage ii	NA	n0	m0	male	bladder	2007	NA	no	90	muscle invasive urothelial carcinoma (pt2 or above)	35	NA	white	not hispanic or latino	Methy-High
TCGA.G2.A2EJ.01A.11D.A17Y.05	56	0	1460	1460	stage ii	NA	n0	m0	female	bladder	2009	NA	no	90	muscle invasive urothelial carcinoma (pt2 or above)	20	NA	white	not hispanic or latino	Methy-High
TCGA.G2.A2EK.01A.22D.A18G.05	57	0	485	485	stage ii	NA	n0	m0	male	bladder	2010	NA	no	90	muscle invasive urothelial carcinoma (pt2 or above)	NA	NA	white	not hispanic or latino	Methy-High
TCGA.G2.A2EL.01A.12D.A18G.05	77	1	819	NA	stage ii	NA	n0	m0	male	bladder	2009	NA	no	80	muscle invasive urothelial carcinoma (pt2 or above)	40	NA	white	not hispanic or latino	Methy-Low
TCGA.G2.A2EO.01A.11D.A17Y.05	69	1	1804	NA	stage iii	t3a	n0	m0	male	bladder	2009	NA	no	90	muscle invasive urothelial carcinoma (pt2 or above)	NA	NA	white	not hispanic or latino	Methy-High
TCGA.G2.A2ES.01A.11D.A17Y.05	85	1	1004	NA	stage ii	t3b	n0	m0	male	bladder	2009	NA	no	90	muscle invasive urothelial carcinoma (pt2 or above)	65	NA	white	not hispanic or latino	Methy-High
TCGA.G2.A3IB.01A.11D.A211.05	66	1	220	NA	stage ii	NA	nx	mx	male	bladder	2008	NA	no	90	muscle invasive urothelial carcinoma (pt2 or above)	NA	NA	black or african american	not hispanic or latino	Methy-Low
TCGA.G2.A3IE.01A.11D.A211.05	51	1	612	NA	stage ii	NA	nx	mx	male	bladder	2007	NA	no	80	muscle invasive urothelial carcinoma (pt2 or above)	1.5	NA	white	not hispanic or latino	Methy-Low
TCGA.G2.A3VY.01A.11D.A231.05	66	0	536	536	stage ii	NA	NA	NA	male	bladder	2012	NA	no	90	muscle invasive urothelial carcinoma (pt2 or above)	NA	NA	asian	not hispanic or latino	Methy-Low
TCGA.G2.AA3B.01A.11D.A392.05	75	0	2008	2008	stage ii	t2	n0	m0	female	bladder	2009	NA	no	NA	muscle invasive urothelial carcinoma (pt2 or above)	26	0	white	not hispanic or latino	Methy-Low
TCGA.G2.AA3C.01A.21D.A392.05	66	1	211	NA	stage iv	t3b	n1	m0	male	bladder	2009	NA	no	NA	muscle invasive urothelial carcinoma (pt2 or above)	4	1	white	not hispanic or latino	Methy-High
TCGA.G2.AA3D.01A.11D.A392.05	60	0	2139	2139	stage iv	t3	n2	m0	male	bladder	2009	NA	no	NA	muscle invasive urothelial carcinoma (pt2 or above)	25	2	white	not hispanic or latino	Methy-High
TCGA.G2.AA3F.01A.12D.A42F.05	77	0	893	893	stage iv	t3	n1	m0	male	bladder	2012	NA	no	NA	muscle invasive urothelial carcinoma (pt2 or above)	108	1	white	not hispanic or latino	Methy-Low
TCGA.GC.A3BM.01A.11D.A231.05	70	1	651	NA	stage ii	t2b	n0	m0	male	bladder	2010	NA	no	80	muscle invasive urothelial carcinoma (pt2 or above)	30	0	white	not hispanic or latino	Methy-High
TCGA.GC.A3I6.01A.11D.A211.05	45	1	630	NA	stage iii	t3a	n0	m0	male	bladder	2011	NA	no	40	muscle invasive urothelial carcinoma (pt2 or above)	NA	0	white	not hispanic or latino	Methy-High
TCGA.GC.A3OO.01A.11D.A231.05	79	0	481	481	stage ii	t2b	n0	m0	male	bladder	2011	NA	no	60	muscle invasive urothelial carcinoma (pt2 or above)	NA	0	white	not hispanic or latino	Methy-High
TCGA.GC.A3RB.01A.12D.A223.05	54	0	582	582	stage iii	t3b	n0	m0	male	bladder	2011	NA	no	NA	muscle invasive urothelial carcinoma (pt2 or above)	40	0	white	not hispanic or latino	Methy-Low
TCGA.GC.A3RC.01A.11D.A231.05	59	0	484	484	stage ii	t2b	n0	m0	male	bladder	2011	NA	no	80	muscle invasive urothelial carcinoma (pt2 or above)	NA	0	white	not hispanic or latino	Methy-Low
TCGA.GC.A3RD.01A.12D.A231.05	83	0	428	428	stage iii	t3a	n0	m0	female	bladder	2011	NA	no	50	muscle invasive urothelial carcinoma (pt2 or above)	NA	0	white	not hispanic or latino	Methy-Low
TCGA.GC.A3WC.01A.31D.A231.05	80	0	540	540	stage iii	t3	n0	mx	female	bladder	2011	NA	no	NA	muscle invasive urothelial carcinoma (pt2 or above)	14	0	white	not hispanic or latino	Methy-High
TCGA.GC.A3YS.01A.11D.A23O.05	61	0	758	758	stage iv	t3a	n1	mx	male	bladder	2012	NA	no	80	muscle invasive urothelial carcinoma (pt2 or above)	58	1	white	not hispanic or latino	Methy-High
TCGA.GC.A4ZW.01A.11D.A26N.05	71	0	15	15	stage iii	t3a	n0	m0	male	bladder	2012	NA	NA	NA	muscle invasive urothelial carcinoma (pt2 or above)	NA	0	white	not hispanic or latino	Methy-Low
TCGA.GC.A6I1.01A.12D.A31M.05	90	1	272	NA	stage ii	t2b	n0	mx	female	bladder	2012	NA	no	90	muscle invasive urothelial carcinoma (pt2 or above)	NA	0	white	not hispanic or latino	Methy-High
TCGA.GC.A6I3.01A.11D.A31M.05	90	0	423	423	stage iv	t3a	n1	mx	female	bladder	2013	NA	no	80	muscle invasive urothelial carcinoma (pt2 or above)	NA	1	black or african american	not hispanic or latino	Methy-High
TCGA.GD.A2C5.01A.12D.A17Y.05	53	0	812	812	stage iv	t3a	n2	mx	female	bladder	2011	NA	NA	NA	muscle invasive urothelial carcinoma (pt2 or above)	31	2	white	not hispanic or latino	Methy-High
TCGA.GD.A3OP.01A.21D.A223.05	84	0	64	64	stage iv	t4a	n2	mx	female	bladder	2011	NA	NA	NA	muscle invasive urothelial carcinoma (pt2 or above)	NA	4	white	not hispanic or latino	Methy-High
TCGA.GD.A3OQ.01A.32D.A223.05	48	0	95	95	stage iv	t4a	n1	mx	male	bladder	2011	NA	NA	NA	muscle invasive urothelial carcinoma (pt2 or above)	31	1	white	not hispanic or latino	Methy-High
TCGA.GD.A3OS.01A.12D.A223.05	54	0	638	638	stage ii	NA	nx	mx	female	bladder	2011	NA	no	70	muscle invasive urothelial carcinoma (pt2 or above)	17.5	NA	white	not hispanic or latino	Methy-High
TCGA.GD.A6C6.01A.21D.A31M.05	64	0	67	67	stage iii	t3a	n0	mx	male	bladder	2012	NA	no	90	muscle invasive urothelial carcinoma (pt2 or above)	45	0	white	not hispanic or latino	Methy-Low
TCGA.GU.A42P.01A.11D.A23V.05	72	1	332	NA	stage iv	t3a	n1	m0	male	bladder	2012	NA	no	NA	muscle invasive urothelial carcinoma (pt2 or above)	38	1	white	not hispanic or latino	Methy-Low
TCGA.GU.A42Q.01A.11D.A23V.05	67	1	344	NA	stage iii	t3b	n0	m0	male	bladder	2012	NA	no	NA	muscle invasive urothelial carcinoma (pt2 or above)	57	0	white	not hispanic or latino	Methy-High
TCGA.GU.A42R.01A.11D.A23O.05	68	1	577	NA	stage iv	t4a	n2	mx	male	bladder	2012	NA	no	NA	muscle invasive urothelial carcinoma (pt2 or above)	20	2	white	not hispanic or latino	Methy-Low
TCGA.GU.A762.01A.11D.A33I.05	87	1	232	NA	stage iv	t4a	n2	mx	male	bladder	2012	NA	no	NA	muscle invasive urothelial carcinoma (pt2 or above)	NA	4	white	not hispanic or latino	Methy-High
TCGA.GU.A763.01A.11D.A32C.05	72	0	997	997	stage iii	t4	n0	m0	male	bladder	2012	NA	no	NA	muscle invasive urothelial carcinoma (pt2 or above)	45	0	white	not hispanic or latino	Methy-Low
TCGA.GU.A764.01A.11D.A34V.05	66	0	610	610	stage ii	t2b	n0	mx	male	bladder	2012	NA	no	NA	muscle invasive urothelial carcinoma (pt2 or above)	19	0	white	not hispanic or latino	Methy-High
TCGA.GU.A766.01A.11D.A32C.05	62	0	480	480	stage ii	t2a	n0	mx	male	bladder	2013	NA	no	NA	muscle invasive urothelial carcinoma (pt2 or above)	NA	0	white	not hispanic or latino	Methy-High
TCGA.GU.A767.01A.11D.A32C.05	81	1	144	NA	stage iv	t3b	n2	mx	male	bladder	2012	NA	no	NA	muscle invasive urothelial carcinoma (pt2 or above)	NA	3	white	not hispanic or latino	Methy-High
TCGA.GU.AATO.01A.11D.A392.05	75	1	324	NA	stage iv	t4a	n2	mx	male	bladder	2013	NA	no	NA	muscle invasive urothelial carcinoma (pt2 or above)	20	4	white	not hispanic or latino	Methy-High
TCGA.GU.AATP.01A.11D.A392.05	74	0	1003	1003	stage iv	t2	n2	mx	male	bladder	2012	NA	no	NA	muscle invasive urothelial carcinoma (pt2 or above)	14	2	white	not hispanic or latino	Methy-Low
TCGA.GU.AATQ.01A.11D.A392.05	68	1	213	NA	stage iii	t3b	n0	mx	male	bladder	2013	NA	no	NA	muscle invasive urothelial carcinoma (pt2 or above)	30	0	white	not hispanic or latino	Methy-Low
TCGA.GV.A3JV.01A.11D.A223.05	66	1	434	NA	stage iv	t3b	n1	mx	male	bladder	2011	NA	no	90	muscle invasive urothelial carcinoma (pt2 or above)	90	1	white	not hispanic or latino	Methy-Low
TCGA.GV.A3JW.01A.11D.A211.05	74	0	649	649	stage ii	t2	nx	mx	male	bladder	2011	NA	yes	90	muscle invasive urothelial carcinoma (pt2 or above)	NA	NA	white	not hispanic or latino	Methy-Low
TCGA.GV.A3JX.01A.11D.A211.05	59	0	581	581	stage iii	t3b	n0	mx	male	bladder	2011	NA	no	90	muscle invasive urothelial carcinoma (pt2 or above)	80	0	white	not hispanic or latino	Methy-Low
TCGA.GV.A3JZ.01A.11D.A21B.05	55	0	603	603	stage iv	t4a	n3	mx	male	bladder	2011	NA	no	90	muscle invasive urothelial carcinoma (pt2 or above)	15	2	white	not hispanic or latino	Methy-Low
TCGA.GV.A3QF.01A.31D.A231.05	79	1	617	NA	stage iv	t3b	n2	mx	male	bladder	2011	NA	no	90	muscle invasive urothelial carcinoma (pt2 or above)	60	12	white	not hispanic or latino	Methy-High
TCGA.GV.A3QH.01A.11D.A223.05	67	1	258	NA	stage ii	NA	nx	mx	male	bladder	2011	NA	no	90	muscle invasive urothelial carcinoma (pt2 or above)	10	NA	white	not hispanic or latino	Methy-Low
TCGA.GV.A3QI.01A.11D.A223.05	47	0	1110	1110	stage iii	t3b	n0	mx	male	bladder	2011	NA	no	90	muscle invasive urothelial carcinoma (pt2 or above)	35	0	white	not hispanic or latino	Methy-Low
TCGA.GV.A3QK.01B.11D.A23O.05	56	0	832	832	stage iv	t4a	n2	m0	female	bladder	2012	NA	yes	90	muscle invasive urothelial carcinoma (pt2 or above)	45	5	white	not hispanic or latino	Methy-Low
TCGA.GV.A40E.01A.12D.A23O.05	75	1	261	NA	stage ii	NA	nx	mx	male	bladder	2012	NA	no	80	muscle invasive urothelial carcinoma (pt2 or above)	20	NA	white	not hispanic or latino	Methy-High
TCGA.GV.A40G.01A.11D.A23O.05	77	0	580	580	stage ii	t2a	n0	mx	male	bladder	2012	NA	no	90	muscle invasive urothelial carcinoma (pt2 or above)	30	0	white	not hispanic or latino	Methy-Low
TCGA.GV.A6ZA.01A.12D.A33I.05	54	0	691	691	stage ii	t2b	n0	mx	male	bladder	2012	NA	no	90	muscle invasive urothelial carcinoma (pt2 or above)	NA	NA	white	not hispanic or latino	Methy-Low
TCGA.H4.A2HO.01A.11D.A17Y.05	53	0	46	46	stage iii	t4a	n0	mx	male	bladder	2010	NA	no	NA	muscle invasive urothelial carcinoma (pt2 or above)	30	0	white	not hispanic or latino	Methy-Low
TCGA.H4.A2HQ.01A.11D.A17Y.05	64	0	590	590	stage iv	NA	nx	m1	female	bladder	2010	NA	no	NA	muscle invasive urothelial carcinoma (pt2 or above)	7	NA	black or african american	not hispanic or latino	Methy-Low
TCGA.HQ.A2OE.01A.11D.A203.05	NA	0	1174	1174	NA	t2a	n2	mx	male	bladder	2007	NA	no	NA	muscle invasive urothelial carcinoma (pt2 or above)	NA	NA	NA	NA	Methy-Low
TCGA.HQ.A2OF.01A.11D.A26N.05	52	0	1947	1947	stage iii	t3b	n0	m0	female	bladder	NA	NA	no	NA	muscle invasive urothelial carcinoma (pt2 or above)	NA	0	NA	NA	Methy-Low
TCGA.HQ.A5ND.01A.11D.A26N.05	78	1	274	NA	stage iv	t3b	n1	m0	male	bladder	NA	NA	no	NA	muscle invasive urothelial carcinoma (pt2 or above)	40	1	NA	NA	Methy-Low
TCGA.HQ.A5NE.01A.12D.A28N.05	56	1	370	NA	stage iii	t3	n0	m0	male	bladder	NA	NA	no	NA	muscle invasive urothelial carcinoma (pt2 or above)	80	0	NA	NA	Methy-High
TCGA.K4.A3WS.01A.11D.A231.05	66	0	761	761	stage iii	t3a	n0	mx	male	bladder	2011	NA	no	NA	muscle invasive urothelial carcinoma (pt2 or above)	25	0	white	not hispanic or latino	Methy-High
TCGA.K4.A3WU.01B.11D.A23O.05	87	0	105	105	stage iii	t4a	n0	mx	male	bladder	2012	NA	no	NA	muscle invasive urothelial carcinoma (pt2 or above)	NA	NA	white	not hispanic or latino	Methy-High
TCGA.K4.A3WV.01A.11D.A231.05	77	0	646	646	stage ii	t2b	n0	mx	female	bladder	2011	NA	no	NA	muscle invasive urothelial carcinoma (pt2 or above)	80	0	white	hispanic or latino	Methy-High
TCGA.K4.A4AB.01B.12D.A28N.05	76	0	84	84	stage iii	t4a	n0	mx	male	bladder	2012	NA	no	NA	muscle invasive urothelial carcinoma (pt2 or above)	NA	0	white	not hispanic or latino	Methy-Low
TCGA.K4.A4AC.01A.21D.A26N.05	83	1	278	NA	stage ii	t2b	n0	mx	male	bladder	2012	NA	yes	NA	muscle invasive urothelial carcinoma (pt2 or above)	NA	0	white	not hispanic or latino	Methy-High
TCGA.K4.A54R.01A.11D.A26N.05	59	0	842	842	stage ii	t2b	n0	mx	male	bladder	2012	NA	no	NA	muscle invasive urothelial carcinoma (pt2 or above)	NA	0	white	not hispanic or latino	Methy-High
TCGA.K4.A5RH.01A.11D.A30F.05	69	0	276	276	stage iii	t3a	n0	mx	male	bladder	2012	NA	no	NA	muscle invasive urothelial carcinoma (pt2 or above)	40	0	white	not hispanic or latino	Methy-High
TCGA.K4.A5RI.01A.11D.A28N.05	67	1	356	NA	stage iii	t3a	n0	mx	female	bladder	2012	NA	no	NA	muscle invasive urothelial carcinoma (pt2 or above)	40	0	white	not hispanic or latino	Methy-High
TCGA.K4.A5RJ.01A.11D.A28N.05	75	0	539	539	stage ii	t2b	n0	mx	male	bladder	2012	NA	NA	NA	muscle invasive urothelial carcinoma (pt2 or above)	NA	0	white	not hispanic or latino	Methy-High
TCGA.K4.A6FZ.01A.11D.A31M.05	75	0	55	55	stage iii	t3a	n0	mx	female	bladder	2012	NA	no	NA	muscle invasive urothelial carcinoma (pt2 or above)	NA	0	white	not hispanic or latino	Methy-High
TCGA.K4.A6MB.01A.11D.A31M.05	64	0	469	469	stage iv	t3b	n1	mx	male	bladder	2013	NA	no	NA	muscle invasive urothelial carcinoma (pt2 or above)	NA	1	white	not hispanic or latino	Methy-Low
TCGA.K4.A83P.01A.11D.A34V.05	77	0	495	495	stage iv	t4a	n1	mx	male	bladder	2013	NA	no	NA	muscle invasive urothelial carcinoma (pt2 or above)	140	1	white	not hispanic or latino	Methy-High
TCGA.K4.AAQO.01A.11D.A38H.05	56	0	359	359	stage iii	t3a	n0	mx	male	bladder	2013	NA	NA	NA	muscle invasive urothelial carcinoma (pt2 or above)	43	NA	white	not hispanic or latino	Methy-High
TCGA.KQ.A41N.01A.11D.A33I.05	73	0	1604	1604	stage iii	t3b	n0	m0	male	bladder	2011	NA	no	100	muscle invasive urothelial carcinoma (pt2 or above)	50	0	black or african american	not hispanic or latino	Methy-Low
TCGA.KQ.A41O.01A.12D.A34V.05	84	0	1538	1538	stage iv	t3	n1	m0	male	bladder	2011	NA	no	NA	muscle invasive urothelial carcinoma (pt2 or above)	NA	2	NA	NA	Methy-Low
TCGA.KQ.A41P.01A.12D.A33I.05	76	0	1094	1094	stage iv	t3b	n3	m1	male	bladder	2011	NA	no	NA	muscle invasive urothelial carcinoma (pt2 or above)	NA	34	white	not hispanic or latino	Methy-Low
TCGA.KQ.A41Q.01A.11D.A33I.05	89	0	1429	1429	stage iii	t3b	n0	mx	male	bladder	2009	NA	no	NA	muscle invasive urothelial carcinoma (pt2 or above)	NA	0	white	not hispanic or latino	Methy-Low
TCGA.KQ.A41R.01A.21D.A34V.05	80	0	1350	1350	stage ii	t2	n0	mx	female	bladder	2011	NA	no	NA	muscle invasive urothelial carcinoma (pt2 or above)	20	0	white	not hispanic or latino	Methy-Low
TCGA.KQ.A41S.01A.12D.A33I.05	87	0	35	35	stage iii	t4a	nx	mx	female	bladder	2011	NA	no	NA	muscle invasive urothelial carcinoma (pt2 or above)	NA	NA	white	NA	Methy-Low
TCGA.LC.A66R.01A.41D.A30F.05	78	0	466	466	stage iv	t4a	n2	mx	male	bladder	2012	NA	no	NA	muscle invasive urothelial carcinoma (pt2 or above)	NA	3	white	not hispanic or latino	Methy-High
TCGA.LT.A5Z6.01A.11D.A28N.05	56	0	474	474	stage ii	NA	nx	mx	male	bladder	2013	NA	no	NA	muscle invasive urothelial carcinoma (pt2 or above)	NA	NA	white	not hispanic or latino	Methy-Low
TCGA.LT.A8JT.01A.11D.A365.05	69	0	641	641	stage ii	t2a	n0	m0	female	bladder	2013	NA	no	NA	muscle invasive urothelial carcinoma (pt2 or above)	75	0	white	not hispanic or latino	Methy-Low
TCGA.MV.A51V.01A.11D.A26N.05	75	0	410	410	stage iii	t3a	n0	m0	male	bladder	2012	NA	no	NA	muscle invasive urothelial carcinoma (pt2 or above)	NA	0	white	not hispanic or latino	Methy-Low
TCGA.PQ.A6FI.01A.11D.A31M.05	70	0	372	372	stage ii	t2a	n0	mx	male	bladder	2011	NA	no	NA	muscle invasive urothelial carcinoma (pt2 or above)	58	0	white	not hispanic or latino	Methy-Low
TCGA.PQ.A6FN.01A.11D.A31M.05	78	0	507	507	stage iii	t3a	n0	mx	female	bladder	2011	NA	no	NA	muscle invasive urothelial carcinoma (pt2 or above)	28	0	white	not hispanic or latino	Methy-High
TCGA.R3.A69X.01A.22D.A30F.05	70	0	433	433	stage iii	t3a	n0	m0	male	bladder	2012	NA	no	NA	muscle invasive urothelial carcinoma (pt2 or above)	48	0	white	not hispanic or latino	Methy-High
TCGA.S5.A6DX.01A.11D.A31M.05	83	1	56	NA	stage iv	t4a	n2	mx	male	bladder	2013	NA	no	NA	muscle invasive urothelial carcinoma (pt2 or above)	70	2	white	not hispanic or latino	Methy-High
TCGA.S5.AA26.01A.11D.A38H.05	46	0	503	503	stage iii	t3a	n0	mx	male	bladder	2013	NA	no	NA	muscle invasive urothelial carcinoma (pt2 or above)	NA	0	black or african american	not hispanic or latino	Methy-Low
TCGA.SY.A9G0.01A.12D.A38H.05	82	1	1008	NA	stage iv	t4	n1	m0	male	bladder	2011	NA	no	100	muscle invasive urothelial carcinoma (pt2 or above)	9.75	1	white	not hispanic or latino	Methy-High
TCGA.SY.A9G5.01A.11D.A38H.05	66	0	1186	1186	stage iii	t4a	n0	m0	male	bladder	2011	NA	no	100	muscle invasive urothelial carcinoma (pt2 or above)	NA	0	white	not hispanic or latino	Methy-High
TCGA.UY.A78K.01A.11D.A33I.05	60	1	536	NA	stage iv	NA	n2	mx	male	bladder	NA	NA	NA	NA	muscle invasive urothelial carcinoma (pt2 or above)	NA	9	white	not hispanic or latino	Methy-High
TCGA.UY.A78L.01A.12D.A33I.05	62	0	1127	1127	stage iv	NA	n1	mx	male	bladder	NA	NA	no	100	muscle invasive urothelial carcinoma (pt2 or above)	NA	1	white	not hispanic or latino	Methy-High
TCGA.UY.A78M.01A.21D.A34V.05	81	1	690	NA	stage iv	t2	n2	mx	female	bladder	NA	NA	NA	90	muscle invasive urothelial carcinoma (pt2 or above)	NA	NA	asian	not hispanic or latino	Methy-Low
TCGA.UY.A78N.01A.12D.A33I.05	79	1	2641	NA	stage iv	t2	n1	mx	male	bladder	NA	NA	no	100	muscle invasive urothelial carcinoma (pt2 or above)	25	1	white	not hispanic or latino	Methy-Low
TCGA.UY.A78O.01A.12D.A33I.05	74	0	2312	2312	stage ii	t2	n0	mx	female	bladder	NA	NA	no	NA	muscle invasive urothelial carcinoma (pt2 or above)	NA	0	white	not hispanic or latino	Methy-Low
TCGA.UY.A78P.01A.12D.A365.05	78	0	2380	2380	stage ii	t2	n0	mx	female	bladder	NA	NA	no	NA	muscle invasive urothelial carcinoma (pt2 or above)	15	NA	white	not hispanic or latino	Methy-High
TCGA.UY.A8OB.01A.12D.A42F.05	63	0	2109	2109	stage iv	t3a	n1	mx	male	bladder	NA	NA	no	NA	muscle invasive urothelial carcinoma (pt2 or above)	25	NA	white	hispanic or latino	Methy-Low
TCGA.UY.A8OC.01A.11D.A365.05	90	1	92	NA	stage iv	t4	n1	mx	male	bladder	NA	NA	no	NA	muscle invasive urothelial carcinoma (pt2 or above)	NA	NA	white	not hispanic or latino	Methy-Low
TCGA.UY.A8OD.01A.11D.A365.05	67	0	3432	3432	stage ii	t2b	n0	mx	female	bladder	NA	NA	no	NA	muscle invasive urothelial carcinoma (pt2 or above)	NA	NA	black or african american	not hispanic or latino	Methy-Low
TCGA.UY.A9PA.01A.11D.A38H.05	47	0	1072	1072	stage iii	t3a	n0	mx	male	bladder	NA	NA	no	NA	muscle invasive urothelial carcinoma (pt2 or above)	NA	NA	white	not hispanic or latino	Methy-High
TCGA.UY.A9PB.01A.11D.A38H.05	48	0	899	899	stage iii	t3a	n0	mx	male	bladder	NA	NA	no	NA	muscle invasive urothelial carcinoma (pt2 or above)	25	NA	white	not hispanic or latino	Methy-High
TCGA.UY.A9PD.01A.11D.A38H.05	80	0	542	542	stage iii	t3a	n0	mx	male	bladder	NA	NA	no	NA	muscle invasive urothelial carcinoma (pt2 or above)	NA	NA	white	not hispanic or latino	Methy-Low
TCGA.UY.A9PE.01A.11D.A38H.05	86	0	189	189	stage iv	t2b	n2	mx	male	bladder	NA	NA	no	NA	muscle invasive urothelial carcinoma (pt2 or above)	45	NA	white	not hispanic or latino	Methy-Low
TCGA.UY.A9PF.01A.11D.A38H.05	77	0	117	117	stage iv	t3a	n2	mx	male	bladder	NA	NA	no	NA	muscle invasive urothelial carcinoma (pt2 or above)	5	NA	white	not hispanic or latino	Methy-High
TCGA.UY.A9PH.01A.11D.A38H.05	72	0	1561	1561	stage ii	t2b	n0	mx	male	bladder	NA	NA	no	NA	muscle invasive urothelial carcinoma (pt2 or above)	NA	NA	white	not hispanic or latino	Methy-High
TCGA.XF.A8HB.01A.11D.A365.05	50	0	1370	1370	stage ii	t2b	n0	mx	female	bladder	2006	NA	no	40	muscle invasive urothelial carcinoma (pt2 or above)	20	0	NA	hispanic or latino	Methy-Low
TCGA.XF.A8HC.01A.11D.A365.05	79	1	200	NA	stage iv	t3a	n2	mx	male	bladder	2005	NA	no	90	muscle invasive urothelial carcinoma (pt2 or above)	NA	97	asian	not hispanic or latino	Methy-Low
TCGA.XF.A8HD.01A.11D.A365.05	77	0	2964	2964	stage iii	t3a	n0	mx	male	bladder	2006	NA	no	90	muscle invasive urothelial carcinoma (pt2 or above)	12	0	white	not hispanic or latino	Methy-High
TCGA.XF.A8HE.01A.11D.A365.05	47	0	3817	3817	stage iii	t3b	n0	mx	male	bladder	2004	NA	no	90	muscle invasive urothelial carcinoma (pt2 or above)	NA	0	white	not hispanic or latino	Methy-High
TCGA.XF.A8HF.01A.11D.A365.05	80	1	2954	NA	stage iii	t3a	n0	m0	male	bladder	2004	NA	no	90	muscle invasive urothelial carcinoma (pt2 or above)	1	0	white	not hispanic or latino	Methy-Low
TCGA.XF.A8HG.01A.11D.A365.05	69	1	467	NA	stage iii	t3b	n0	mx	male	bladder	2005	NA	no	80	muscle invasive urothelial carcinoma (pt2 or above)	8	0	white	not hispanic or latino	Methy-Low
TCGA.XF.A8HH.01A.11D.A38H.05	61	1	57	NA	stage iv	t3b	n2	m0	female	bladder	2004	NA	no	80	muscle invasive urothelial carcinoma (pt2 or above)	NA	3	white	not hispanic or latino	Methy-High
TCGA.XF.A8HI.01A.11D.A38H.05	57	1	544	NA	stage iv	t2b	n2	mx	female	bladder	2005	NA	no	90	muscle invasive urothelial carcinoma (pt2 or above)	NA	32	white	not hispanic or latino	Methy-Low
TCGA.XF.A9SG.01A.12D.A42F.05	81	0	1479	1479	stage ii	t2a	n0	mx	male	bladder	2006	NA	no	90	muscle invasive urothelial carcinoma (pt2 or above)	NA	0	NA	hispanic or latino	Methy-High
TCGA.XF.A9SH.01A.11D.A392.05	65	1	1971	NA	stage ii	t2b	n0	m0	female	bladder	2005	NA	no	90	muscle invasive urothelial carcinoma (pt2 or above)	NA	0	asian	not hispanic or latino	Methy-Low
TCGA.XF.A9SI.01A.11D.A392.05	73	0	2423	2423	stage ii	t2b	n0	mx	female	bladder	2006	NA	no	90	muscle invasive urothelial carcinoma (pt2 or above)	NA	0	asian	not hispanic or latino	Methy-High
TCGA.XF.A9SJ.01A.11D.A392.05	83	1	98	NA	stage iv	t3b	n2	mx	male	bladder	2004	NA	no	90	muscle invasive urothelial carcinoma (pt2 or above)	55	16	white	not hispanic or latino	Methy-High
TCGA.XF.A9SK.01A.11D.A42F.05	65	1	486	NA	stage iv	t3b	n1	mx	male	bladder	2004	NA	no	90	muscle invasive urothelial carcinoma (pt2 or above)	30	3	white	not hispanic or latino	Methy-High
TCGA.XF.A9SL.01A.11D.A392.05	69	1	2020	NA	stage iv	t3a	n2	mx	male	bladder	2004	NA	no	90	muscle invasive urothelial carcinoma (pt2 or above)	55	6	white	not hispanic or latino	Methy-High
TCGA.XF.A9SM.01A.11D.A42F.05	76	0	1048	1048	stage iii	t3b	n0	mx	male	bladder	2004	NA	no	90	muscle invasive urothelial carcinoma (pt2 or above)	12	0	white	not hispanic or latino	Methy-High
TCGA.XF.A9SP.01A.11D.A392.05	59	1	454	NA	stage iii	t3b	n0	mx	male	bladder	2004	NA	no	90	muscle invasive urothelial carcinoma (pt2 or above)	66	0	white	not hispanic or latino	Methy-High
TCGA.XF.A9ST.01A.11D.A42F.05	68	1	128	NA	stage iii	t3b	n0	mx	male	bladder	2005	NA	no	90	muscle invasive urothelial carcinoma (pt2 or above)	60	0	white	not hispanic or latino	Methy-High
TCGA.XF.A9SU.01A.31D.A392.05	74	1	182	NA	stage iv	t3b	n1	mx	female	bladder	2006	NA	no	90	muscle invasive urothelial carcinoma (pt2 or above)	30	2	white	not hispanic or latino	Methy-High
TCGA.XF.A9SV.01A.21D.A42F.05	82	1	388	NA	stage iv	t4a	n2	m1	male	bladder	2006	NA	no	90	muscle invasive urothelial carcinoma (pt2 or above)	20	5	white	not hispanic or latino	Methy-Low
TCGA.XF.A9SW.01A.11D.A42F.05	85	1	362	NA	stage iv	t3b	n2	mx	male	bladder	2006	NA	no	90	muscle invasive urothelial carcinoma (pt2 or above)	NA	4	white	not hispanic or latino	Methy-High
TCGA.XF.A9SX.01A.21D.A392.05	63	1	719	NA	stage iv	t3b	n2	mx	female	bladder	2006	NA	no	90	muscle invasive urothelial carcinoma (pt2 or above)	40	6	white	not hispanic or latino	Methy-High
TCGA.XF.A9SY.01A.21D.A42F.05	60	0	640	640	stage iv	t3b	n2	mx	female	bladder	2006	NA	no	70	muscle invasive urothelial carcinoma (pt2 or above)	40	2	white	not hispanic or latino	Methy-High
TCGA.XF.A9SZ.01A.11D.A392.05	79	1	859	NA	stage iv	t3b	n2	mx	male	bladder	2007	NA	no	90	muscle invasive urothelial carcinoma (pt2 or above)	30	6	white	not hispanic or latino	Methy-High
TCGA.XF.A9T0.01A.11D.A392.05	68	0	799	799	stage iii	t3b	n0	mx	male	bladder	2007	NA	no	90	muscle invasive urothelial carcinoma (pt2 or above)	NA	0	white	not hispanic or latino	Methy-Low
TCGA.XF.A9T2.01A.11D.A42F.05	54	1	575	NA	stage iii	t3b	n0	mx	male	bladder	2007	NA	no	90	muscle invasive urothelial carcinoma (pt2 or above)	NA	0	white	not hispanic or latino	Methy-High
TCGA.XF.A9T3.01A.11D.A42F.05	69	0	68	68	stage iv	t3b	n2	mx	female	bladder	2008	NA	NA	90	muscle invasive urothelial carcinoma (pt2 or above)	52	2	white	not hispanic or latino	Methy-High
TCGA.XF.A9T4.01A.11D.A392.05	48	1	495	NA	stage iv	t2b	n1	mx	male	bladder	2008	NA	no	90	muscle invasive urothelial carcinoma (pt2 or above)	NA	1	white	not hispanic or latino	Methy-Low
TCGA.XF.A9T5.01A.11D.A42F.05	78	0	2027	2027	stage iv	t3a	n1	mx	female	bladder	2008	NA	no	90	muscle invasive urothelial carcinoma (pt2 or above)	NA	1	white	not hispanic or latino	Methy-High
TCGA.XF.A9T6.01A.11D.A42F.05	88	0	64	64	stage iii	t3b	n0	mx	female	bladder	2008	NA	NA	90	muscle invasive urothelial carcinoma (pt2 or above)	NA	0	white	not hispanic or latino	Methy-Low
TCGA.XF.A9T8.01A.11D.A392.05	64	1	418	NA	stage iii	t3b	n0	mx	male	bladder	2008	NA	NA	90	muscle invasive urothelial carcinoma (pt2 or above)	15	0	white	not hispanic or latino	Methy-High
TCGA.XF.AAME.01A.12D.A42F.05	64	1	2828	NA	stage ii	t2b	n0	mx	female	bladder	2006	NA	no	90	muscle invasive urothelial carcinoma (pt2 or above)	NA	0	white	not hispanic or latino	Methy-High
TCGA.XF.AAMF.01A.21D.A42F.05	68	1	329	NA	stage iv	t4	n2	mx	male	bladder	2004	NA	no	90	muscle invasive urothelial carcinoma (pt2 or above)	32	5	white	not hispanic or latino	Methy-Low
TCGA.XF.AAMG.01A.11D.A42F.05	49	0	3364	3364	stage iii	t4a	n0	mx	male	bladder	2004	NA	no	90	muscle invasive urothelial carcinoma (pt2 or above)	NA	0	white	hispanic or latino	Methy-Low
TCGA.XF.AAMH.01A.11D.A42F.05	80	1	344	NA	stage iv	t3b	n1	mx	male	bladder	2005	NA	no	90	muscle invasive urothelial carcinoma (pt2 or above)	20	4	white	not hispanic or latino	Methy-High
TCGA.XF.AAMJ.01A.11D.A42F.05	70	1	1670	NA	stage iii	t3b	n0	m0	male	bladder	2006	NA	yes	90	muscle invasive urothelial carcinoma (pt2 or above)	NA	0	asian	not hispanic or latino	Methy-High
TCGA.XF.AAML.01A.11D.A42F.05	75	1	232	NA	stage ii	t2b	n0	mx	male	bladder	2007	NA	no	90	muscle invasive urothelial carcinoma (pt2 or above)	NA	0	white	not hispanic or latino	Methy-Low
TCGA.XF.AAMQ.01A.11D.A42F.05	59	0	2177	2177	stage ii	t2a	n0	mx	female	bladder	2006	NA	no	90	muscle invasive urothelial carcinoma (pt2 or above)	12	0	white	not hispanic or latino	Methy-Low
TCGA.XF.AAMR.01A.31D.A42F.05	48	0	2790	2790	stage iii	t3b	n0	mx	male	bladder	2006	NA	no	90	muscle invasive urothelial carcinoma (pt2 or above)	NA	0	white	not hispanic or latino	Methy-High
TCGA.XF.AAMT.01A.11D.A42F.05	75	1	90	NA	stage iv	t3b	n2	mx	female	bladder	2006	NA	no	90	muscle invasive urothelial carcinoma (pt2 or above)	10	5	white	not hispanic or latino	Methy-High
TCGA.XF.AAMW.01A.11D.A42F.05	79	1	253	NA	stage iv	t2b	n0	NA	female	bladder	2006	NA	no	90	muscle invasive urothelial carcinoma (pt2 or above)	NA	0	white	not hispanic or latino	Methy-Low
TCGA.XF.AAMX.01A.11D.A42F.05	87	1	206	NA	stage iii	t3b	n0	mx	female	bladder	2006	NA	no	50	muscle invasive urothelial carcinoma (pt2 or above)	NA	0	black or african american	not hispanic or latino	Methy-Low
TCGA.XF.AAMY.01A.11D.A42F.05	78	0	3011	3011	stage iii	t3b	n0	mx	male	bladder	2006	NA	no	90	muscle invasive urothelial carcinoma (pt2 or above)	NA	0	white	not hispanic or latino	Methy-Low
TCGA.XF.AAMZ.01A.11D.A42F.05	81	1	1348	NA	stage iv	t3a	n2	mx	female	bladder	2007	NA	no	90	muscle invasive urothelial carcinoma (pt2 or above)	NA	5	white	not hispanic or latino	Methy-High
TCGA.XF.AAN0.01A.11D.A42F.05	68	1	1718	NA	stage iv	t4a	n2	m0	male	bladder	2007	NA	no	90	muscle invasive urothelial carcinoma (pt2 or above)	56	30	white	not hispanic or latino	Methy-High
TCGA.XF.AAN1.01A.31D.A42F.05	75	1	941	NA	stage iii	t4a	n0	m0	female	bladder	2006	NA	no	80	muscle invasive urothelial carcinoma (pt2 or above)	47	0	NA	not hispanic or latino	Methy-Low
TCGA.XF.AAN2.01A.11D.A42F.05	73	1	1869	NA	stage ii	t2b	n0	mx	male	bladder	2007	NA	no	90	muscle invasive urothelial carcinoma (pt2 or above)	20	0	white	not hispanic or latino	Methy-High
TCGA.XF.AAN3.01A.11D.A42F.05	76	0	2625	2625	stage iv	t3b	n2	mx	male	bladder	2007	NA	no	90	muscle invasive urothelial carcinoma (pt2 or above)	NA	2	white	not hispanic or latino	Methy-High
TCGA.XF.AAN4.01A.11D.A42F.05	77	1	823	NA	stage iii	t3b	n0	mx	female	bladder	2007	NA	no	90	muscle invasive urothelial carcinoma (pt2 or above)	25	0	white	not hispanic or latino	Methy-High
TCGA.XF.AAN5.01A.11D.A42F.05	61	0	2293	2293	stage iii	t3b	n0	mx	female	bladder	2008	NA	no	90	muscle invasive urothelial carcinoma (pt2 or above)	30	0	white	not hispanic or latino	Methy-High
TCGA.XF.AAN7.01A.11D.A42F.05	60	1	565	NA	stage iv	t3a	n1	mx	male	bladder	2008	NA	no	90	muscle invasive urothelial carcinoma (pt2 or above)	40	1	white	not hispanic or latino	Methy-Low
TCGA.XF.AAN8.01A.11D.A42F.05	74	1	118	NA	stage iii	t3b	n0	mx	female	bladder	2007	NA	no	90	muscle invasive urothelial carcinoma (pt2 or above)	60	0	white	not hispanic or latino	Methy-High
TCGA.YC.A89H.01A.11D.A365.05	78	0	573	573	stage ii	NA	NA	mx	female	bladder	2013	NA	no	NA	muscle invasive urothelial carcinoma (pt2 or above)	31.5	NA	white	not hispanic or latino	Methy-Low
TCGA.YC.A8S6.01A.31D.A38H.05	71	0	293	293	stage ii	t2a	n0	mx	male	bladder	2013	NA	no	NA	muscle invasive urothelial carcinoma (pt2 or above)	NA	0	white	not hispanic or latino	Methy-High
TCGA.YC.A9TC.01A.22D.A392.05	71	1	20	NA	stage iv	NA	NA	m1	male	bladder	2013	NA	yes	NA	muscle invasive urothelial carcinoma (pt2 or above)	NA	NA	white	not hispanic or latino	Methy-High
TCGA.YF.AA3L.01A.11D.A38H.05	47	0	364	364	stage ii	t2b	n0	mx	female	bladder	2013	NA	no	30	muscle invasive urothelial carcinoma (pt2 or above)	60	0	NA	hispanic or latino	Methy-Low
TCGA.YF.AA3M.01A.11D.A42F.05	57	0	415	415	stage ii	t2a	nx	mx	male	bladder	2013	NA	no	90	muscle invasive urothelial carcinoma (pt2 or above)	58	NA	NA	hispanic or latino	Methy-Low
TCGA.ZF.A9R0.01A.11D.A38H.05	82	1	680	NA	stage iii	t3b	nx	m0	male	bladder	2013	NA	no	NA	muscle invasive urothelial carcinoma (pt2 or above)	5	NA	white	not hispanic or latino	Methy-Low
TCGA.ZF.A9R1.01A.11D.A392.05	81	0	773	773	stage iv	t3b	n1	m0	male	bladder	2013	NA	no	NA	muscle invasive urothelial carcinoma (pt2 or above)	NA	2	white	not hispanic or latino	Methy-Low
TCGA.ZF.A9R2.01A.11D.A392.05	75	0	642	642	stage ii	t2b	n0	m0	male	bladder	2013	NA	no	NA	muscle invasive urothelial carcinoma (pt2 or above)	58	0	white	not hispanic or latino	Methy-Low
TCGA.ZF.A9R3.01A.11D.A38H.05	53	1	949	NA	stage ii	t2	nx	m0	female	bladder	2012	NA	no	NA	muscle invasive urothelial carcinoma (pt2 or above)	29	NA	white	not hispanic or latino	Methy-Low
TCGA.ZF.A9R4.01A.11D.A38H.05	83	0	921	921	stage ii	t2	nx	m0	male	bladder	2012	NA	no	NA	muscle invasive urothelial carcinoma (pt2 or above)	NA	NA	white	not hispanic or latino	Methy-Low
TCGA.ZF.A9R5.01A.12D.A42F.05	59	0	1090	1090	stage iii	t3	n0	m0	male	bladder	2011	NA	no	NA	muscle invasive urothelial carcinoma (pt2 or above)	69	0	white	not hispanic or latino	Methy-Low
TCGA.ZF.A9R7.01A.11D.A38H.05	76	0	665	665	stage ii	NA	nx	m0	female	bladder	2011	NA	no	NA	muscle invasive urothelial carcinoma (pt2 or above)	NA	NA	white	not hispanic or latino	Methy-Low
TCGA.ZF.A9R9.01A.11D.A38H.05	58	1	864	NA	stage iv	t3b	n2	mx	male	bladder	2010	NA	no	NA	muscle invasive urothelial carcinoma (pt2 or above)	3	1	white	not hispanic or latino	Methy-Low
TCGA.ZF.A9RC.01A.11D.A38H.05	77	0	2868	2868	stage iii	t3a	n0	mx	male	bladder	2007	NA	no	NA	muscle invasive urothelial carcinoma (pt2 or above)	NA	0	white	not hispanic or latino	Methy-High
TCGA.ZF.A9RD.01A.11D.A42F.05	75	1	408	NA	stage iv	t3a	n2	mx	female	bladder	2008	NA	no	NA	muscle invasive urothelial carcinoma (pt2 or above)	10	4	white	not hispanic or latino	Methy-High
TCGA.ZF.A9RE.01A.11D.A38H.05	78	1	106	NA	stage ii	NA	NA	mx	female	bladder	2010	NA	yes	NA	muscle invasive urothelial carcinoma (pt2 or above)	NA	NA	white	not hispanic or latino	Methy-Low
TCGA.ZF.A9RF.01A.11D.A38H.05	74	0	1949	1949	stage ii	t1	nx	m0	male	bladder	2009	NA	no	NA	muscle invasive urothelial carcinoma (pt2 or above)	52	NA	white	not hispanic or latino	Methy-High
TCGA.ZF.A9RG.01A.21D.A42F.05	70	0	1786	1786	stage iii	t3b	n0	mx	female	bladder	2010	NA	no	NA	muscle invasive urothelial carcinoma (pt2 or above)	NA	0	white	not hispanic or latino	Methy-High
TCGA.ZF.A9RL.01A.11D.A38H.05	61	0	2703	2703	stage ii	NA	NA	mx	male	bladder	2007	NA	no	NA	muscle invasive urothelial carcinoma (pt2 or above)	38	NA	white	not hispanic or latino	Methy-Low
TCGA.ZF.A9RM.01A.11D.A38H.05	70	0	1455	1455	stage ii	t0	n0	mx	male	bladder	2010	NA	no	NA	muscle invasive urothelial carcinoma (pt2 or above)	8	0	white	not hispanic or latino	Methy-Low
TCGA.ZF.A9RN.01A.11D.A42F.05	67	1	615	NA	stage iii	t3b	nx	m0	female	bladder	2010	NA	no	NA	muscle invasive urothelial carcinoma (pt2 or above)	NA	NA	white	not hispanic or latino	Methy-High
TCGA.ZF.AA4N.01A.11D.A38H.05	74	1	88	NA	stage ii	NA	NA	NA	male	bladder	2011	NA	no	NA	NA	NA	NA	white	not hispanic or latino	Methy-High
TCGA.ZF.AA4R.01A.11D.A38H.05	67	1	1036	NA	stage iv	t3a	n1	mx	male	bladder	2008	NA	no	NA	muscle invasive urothelial carcinoma (pt2 or above)	NA	2	white	not hispanic or latino	Methy-High
TCGA.ZF.AA4T.01A.11D.A38H.05	65	1	599	NA	stage iv	t4	n2	mx	male	bladder	2008	NA	NA	NA	muscle invasive urothelial carcinoma (pt2 or above)	NA	3	white	not hispanic or latino	Methy-High
TCGA.ZF.AA4U.01A.11D.A38H.05	70	1	262	NA	stage iii	t4a	nx	mx	male	bladder	2008	NA	no	NA	muscle invasive urothelial carcinoma (pt2 or above)	25	NA	white	not hispanic or latino	Methy-Low
TCGA.ZF.AA4V.01A.11D.A38H.05	66	0	1806	1806	stage iii	t3b	n0	m0	male	bladder	2008	NA	no	NA	muscle invasive urothelial carcinoma (pt2 or above)	28	0	white	not hispanic or latino	Methy-High
TCGA.ZF.AA4W.01A.12D.A38H.05	56	0	1830	1830	stage iii	t3b	n0	mx	male	bladder	2009	NA	no	NA	muscle invasive urothelial carcinoma (pt2 or above)	NA	0	white	not hispanic or latino	Methy-High
TCGA.ZF.AA4X.01A.11D.A38H.05	56	0	2044	2044	stage ii	t2	nx	m0	male	bladder	2009	NA	yes	NA	muscle invasive urothelial carcinoma (pt2 or above)	NA	NA	white	not hispanic or latino	Methy-Low
TCGA.ZF.AA51.01A.21D.A392.05	69	0	1714	1714	stage ii	t2	nx	m0	female	bladder	2009	NA	no	NA	muscle invasive urothelial carcinoma (pt2 or above)	38	NA	white	not hispanic or latino	Methy-Low
TCGA.ZF.AA52.01A.12D.A392.05	70	1	1077	NA	stage iii	t3a	nx	mx	male	bladder	2009	NA	no	NA	muscle invasive urothelial carcinoma (pt2 or above)	2	NA	white	not hispanic or latino	Methy-High
TCGA.ZF.AA53.01A.11D.A392.05	60	0	1761	1761	stage ii	t2	nx	m0	male	bladder	2010	NA	no	NA	muscle invasive urothelial carcinoma (pt2 or above)	NA	NA	white	not hispanic or latino	Methy-High
TCGA.ZF.AA54.01A.11D.A392.05	71	1	590	NA	stage iii	t3	nx	mx	male	bladder	2009	NA	NA	NA	muscle invasive urothelial carcinoma (pt2 or above)	NA	NA	white	not hispanic or latino	Methy-High
TCGA.ZF.AA56.01A.31D.A392.05	79	1	259	NA	stage iii	t4a	n0	mx	female	bladder	2010	NA	no	NA	muscle invasive urothelial carcinoma (pt2 or above)	NA	0	white	not hispanic or latino	Methy-High
TCGA.ZF.AA58.01A.12D.A42F.05	61	0	1649	1649	stage iv	t3a	n2	mx	female	bladder	2010	NA	no	NA	muscle invasive urothelial carcinoma (pt2 or above)	39	2	white	not hispanic or latino	Methy-High
TCGA.ZF.AA5H.01A.11D.A392.05	60	0	897	897	stage iv	t3b	n2	m0	female	bladder	2012	NA	no	NA	muscle invasive urothelial carcinoma (pt2 or above)	8	3	white	not hispanic or latino	Methy-High
TCGA.ZF.AA5N.01A.11D.A42F.05	62	1	168	NA	stage iv	t2	nx	m1	female	bladder	2013	NA	no	NA	muscle invasive urothelial carcinoma (pt2 or above)	10	NA	white	not hispanic or latino	Methy-Low
TCGA.ZF.AA5P.01A.11D.A392.05	65	0	372	372	stage iv	t2b	n2	m0	male	bladder	2013	NA	no	NA	muscle invasive urothelial carcinoma (pt2 or above)	62	0	white	not hispanic or latino	Methy-High

## Sheet: Japanese cohort
Summary of clinical information in Japanese cohort
samples	Sex	Age at diagnosis	UBC history	Disease	Tumor location	Smoking	Alcohol (>20g/day)	Morphology	T-category	Grade	Methylation Subtypes
UTUC109T	M	73.9288	None	UTUC	Ureter	+	+	Papillary	T2	High	Methy-Low
UTUC113T	M	61.9671	None	UTUC	Pelvis	+	−	Papillary	T3	High	Methy-Low
UTUC122T	M	60.0164	None	UTUC	Pelvis	+	−	Papillary	T3	Low	Methy-Low
UTUC127T	M	76.7616	None	UTUC	Pelvis	+	+	Papillary	T3	Low	Methy-Low
UTUC12T	M	60.9342	None	UTUC	Pelvis	+	−	Papillary	T1	Low	Methy-Low
UTUC132T	M	80.5479	None	UTUC	Pelvis	+	+	Papillary	T3	High	Methy-Low
UTUC133T	F	56.3534	None	UTUC	Pelvis	+	+	Papillary	Ta	High	Methy-Low
UTUC135T	M	90.0712	None	UTUC	Ureter	−	−	Non−papillary	T3	High	Methy-High
UTUC136T	F	68.989	Previous	UTUC	Pelvis	−	−	Papillary	T1	Low	Methy-High
UTUC137T	M	81.263	None	UTUC	Pelvis	+	−	Papillary	T1	High	Methy-Low
UTUC138T	M	54.3534	None	UTUC	Ureter	+	−	Papillary	T3	High	Methy-High
UTUC139T	M	81.8082	None	UTUC	Ureter	+	−	Non−papillary	T3	High	Methy-High
UTUC13T	M	63.3699	None	UTUC	Ureter	−	−	Papillary	T1	Low	Methy-Low
UTUC144T	F	87.2411	None	UTUC	Unknown	−	−	Papillary	T3	High	Methy-High
UTUC145T	M	65.6027	None	UTUC	Pelvis	+	+	Papillary	T3	Low	Methy-Low
UTUC146T	F	64.6603	None	UTUC	Pelvis	−	−	Papillary	T1	Low	Methy-Low
UTUC147T	M	64.4055	None	UTUC	Pelvis	−	−	Papillary	T1	Low	Methy-Low
UTUC148T	M	74.1616	None	UTUC	Pelvis	−	+	Non−papillary	T1	High	Methy-High
UTUC149T	M	86.7945	None	UTUC	Pelvis	+	−	Papillary	Ta	High	Methy-Low
UTUC152T	M	66.1288	None	UTUC	Ureter	+	−	Papillary	T1	Low	Methy-Low
UTUC153T	F	76.1616	None	UTUC	Ureter	−	−	Papillary	T3	High	Methy-High
UTUC154T	M	46.7863	None	UTUC	Pelvis	+	−	Papillary	Ta	Low	Methy-Low
UTUC155T	F	65.326	None	UTUC	Unknown	−	−	Papillary	T3	High	Methy-Low
UTUC157T	F	76.4877	None	UTUC	Ureter	−	−	Papillary	Ta	Low	Methy-Low
UTUC158T	M	76.5534	None	UTUC	Ureter	−	−	Papillary	T2	High	Methy-Low
UTUC159T	M	76.6767	None	UTUC	Pelvis	−	−	Papillary	T1	High	Methy-Low
UTUC15T	M	57.0301	None	UTUC	Pelvis	−	−	Papillary	Ta	Low	Methy-Low
UTUC160T	M	61.5726	None	UTUC	Ureter	+	−	Papillary	Ta	Low	Methy-Low
UTUC162T	M	65.6384	None	UTUC	Ureter	+	−	Papillary	Ta	Low	Methy-Low
UTUC165T	M	78.8	None	UTUC	Pelvis	+	+	Papillary	T3	Low	Methy-Low
UTUC167T	F	61.926	None	UTUC	Pelvis	+	+	Papillary	Ta	Low	Methy-Low
UTUC16T	M	65.989	None	UTUC	Ureter	+	−	Papillary	T1	Low	Methy-Low
UTUC170T	F	66.937	None	UTUC	Ureter	−	−	Papillary	T3	Low	Methy-Low
UTUC171T	F	73.0411	None	UTUC	Pelvis	−	−	Non−papillary	T3	High	Methy-High
UTUC172T	M	73.4575	None	UTUC	Pelvis	−	−	Papillary	Ta	Low	Methy-High
UTUC173T	M	67.9452	None	UTUC	Ureter	+	+	Papillary	T1	Low	Methy-Low
UTUC174T	M	81.1945	None	UTUC	Pelvis	+	−	Papillary	T3	High	Methy-Low
UTUC175T	F	78.6712	None	UTUC	Unknown	−	−	Papillary	Ta	Low	Methy-Low
UTUC176T	M	65.3644	None	UTUC	Pelvis	+	−	Papillary	T1	High	Methy-Low
UTUC177T	F	73.8411	Previous	UTUC	Ureter	−	−	Non−papillary	T3	High	Methy-High
UTUC178T	M	71.8137	Previous	UTUC	Pelvis	+	−	Non−papillary	T3	High	Methy-High
UTUC179T	M	75.2603	None	UTUC	Pelvis	+	−	Papillary	Ta	Low	Methy-Low
UTUC17_2T	M	54.8137	Previous	UTUC	Pelvis	+	−	Non−papillary	T4	High	Methy-High
UTUC180T	M	85.2712	None	UTUC	Ureter	−	−	Papillary	T2	High	Methy-Low
UTUC18T	M	64.3479	None	UTUC	Pelvis	+	−	Papillary	T1	Low	Methy-High
UTUC201T	F	68.4877	None	UTUC	Pelvis	−	−	Papillary	T1	High	Methy-Low
UTUC202T	M	72.0301	None	UTUC	Pelvis	+	−	Papillary	T1	Low	Methy-Low
UTUC203T	F	64.7068	None	UTUC	Ureter	−	−	Non−papillary	T3	High	Methy-High
UTUC204T	M	65.9452	None	UTUC	Pelvis	−	−	Papillary	T1	High	Methy-High
UTUC205T	M	63.9425	None	UTUC	Pelvis	+	−	Papillary	Ta	Low	Methy-Low
UTUC20T	M	55.5452	None	UTUC	Pelvis	−	+	Papillary	T1	Low	Methy-High
UTUC229lta	M	72.1644	Simultaneous	UTUC	Ureter	−	+	Non−papillary	T3	High	Methy-High
UTUC229rta	M	72.1644	Simultaneous	UTUC	Ureter	−	+	Papillary	T1	High	Methy-Low
UTUC24T	M	79.726	None	UTUC	Pelvis	+	+	Papillary	Ta	Low	Methy-High
UTUC25T	F	64.6658	None	UTUC	Pelvis	−	+	Papillary	T3	High	Methy-High
UTUC26T	F	66.3671	Simultaneous	UTUC	Pelvis	−	−	Papillary	T3	Low	Methy-Low
UTUC28T	M	56.7918	None	UTUC	Pelvis	+	−	Papillary	T3	Low	Methy-Low
UTUC29T	M	74.2795	None	UTUC	Pelvis	+	−	Papillary	Ta	Low	Methy-Low
UTUC2T	M	62.9507	None	UTUC	Pelvis	−	+	Papillary	T3	High	Methy-High
UTUC30T	M	65.274	None	UTUC	Pelvis	+	+	Papillary	Ta	Low	Methy-High
UTUC31T	M	52.2932	None	UTUC	Pelvis	+	+	Papillary	Ta	High	Methy-Low
UTUC42T	M	79.5425	None	UTUC	Pelvis	−	−	Papillary	Ta	Low	Methy-Low
UTUC47T	F	63.1973	Previous	UTUC	Ureter	−	−	Non−papillary	T2	Low	Methy-High
UTUC54T	F	71.8849	None	UTUC	Pelvis	−	−	Papillary	T1	Low	Methy-Low
UTUC56T	F	80.6822	Simultaneous	UTUC	Pelvis	−	−	Papillary	Ta	Low	Methy-Low
UTUC58T	M	84.0219	Previous	UTUC	Ureter	+	+	Papillary	T3	High	Methy-Low
UTUC59T	M	84.0849	None	UTUC	Pelvis	+	+	Papillary	T3	High	Methy-High
UTUC60T	M	55.4575	Simultaneous	UTUC	Ureter	+	+	Papillary	T3	High	Methy-High
UTUC66T	F	64.4384	None	UTUC	Pelvis	−	−	Papillary	T3	High	Methy-High
UTUC68T	F	61.5781	None	UTUC	Pelvis	−	−	Papillary	T1	Low	Methy-High
UTUC69T	M	69.3534	None	UTUC	Pelvis	−	+	Papillary	Ta	Low	Methy-Low
UTUC71T	M	77.6822	Previous	UTUC	Unknown	+	+	Papillary	T3	High	Methy-High
UTUC73T	M	66.8082	None	UTUC	Pelvis	+	+	Papillary	T1	Low	Methy-Low
UTUC74T	M	56.7096	Previous	UTUC	Pelvis	+	+	Papillary	T3	High	Methy-High
UTUC77T	M	80.3918	Simultaneous	UTUC	Pelvis	−	−	Papillary	T1	High	Methy-Low
UTUC78T	M	72.1342	None	UTUC	Pelvis	−	−	Papillary	T1	Low	Methy-Low
UTUC7T	M	63.4438	None	UTUC	Pelvis	−	+	Papillary	T3	High	Methy-High
UTUC80T	F	67.3699	None	UTUC	Pelvis	+	−	Papillary	T3	Low	Methy-Low
UTUC83T	F	60.5616	Simultaneous	UTUC	Ureter	−	−	Papillary	T1	Low	Methy-High
UTUC85T	M	75.1479	Previous	UTUC	Ureter	−	−	Papillary	T2	Low	Methy-Low
UTUC8T	M	48.1342	None	UTUC	Pelvis	+	+	Papillary	Ta	Low	Methy-Low
UTUC90T	M	74.3753	Previous	UTUC	Pelvis	−	+	Papillary	T3	High	Methy-High
UTUC95T	M	79.0384	None	UTUC	Pelvis	−	−	Non−papillary	T4	High	Methy-High
UTUC96T	F	78.7123	None	UTUC	Ureter	−	−	Papillary	T3	High	Methy-High
UTUC98T	M	74.8027	None	UTUC	Ureter	+	−	Papillary	Ta	Low	Methy-Low
UTUC9T	M	58.1123	None	UTUC	Ureter	−	−	Papillary	T2	High	Methy-High
